# Supplementary material for: Gut Microbial Composition and Diversity in Four Ophiuroid Species: Divergence Between Suspension Feeder and Scavenger and Their Symbiotic Microbes
Source: Front Microbiol. 2021 Mar 19;12:645070. doi: 10.3389/fmicb.2021.645070 (PMC8017295; doi:10.3389/fmicb.2021.645070)
Supplement: Supplementary file 1 [file Data_Sheet_1.xlsx]

## Sheet: Sheet1
group	Stegophiura sladeni (H)					Ophiura sarsii vadicola (H)				Stegophiura sladeni (Y)				Ophiopholis mirabilis (Y)					Ophiura kinbergi (Y)
subject ID	SH261	SH262	SH263	SH264	SH265	OH261	OH262	OH263	OH264	YS1412	YS1413	YS1414	YS1415	YS1421	YS1422	YS1423	YS1424	YS1425	YS1431	YS1432	YS1433	YS1434	YS1435	Kingdom	Phylum	Class	Order	Family	Genus	Species
ASV_1	0.37063	0.0795324	0.00506329	0.00420467	0.0796432	0.00434487	0.00209096	0	0	0.00116056	0.3737	0.00247967	0.0143008	0.00356642	0.00348672	0	0	0	0	0.00329264	0.00274052	0.00354832	0.00278154	Bacteria	Firmicutes	Bacilli	Entomoplasmatales	Entomoplasmatales Incertae Sedis	Candidatus Hepatoplasma	NA
ASV_2	0.0548928	0.100337	0.129736	0.00411192	0.148397	0.00551256	0.0223658	0.00347265	0.00229538	0.129692	0.0151015	0.341618	0.0980966	0.0010018	0	0	0	0	0	0.00252971	0.00331747	0.0057608	0.00311093	Bacteria	Proteobacteria	Gammaproteobacteria	pItb-vmat-80	NA	NA	NA
ASV_3	0.00143532	0.00135685	0.173218	0.000958417	0.00098468	0.00198235	0.00074677	0	0	0.377326	0.00631292	0.0481518	0.370493	0.00288519	0.00167879	0	0.00438265	0	0	0.00104401	0.000721189	0.00738885	0.000695385	Bacteria	Proteobacteria	Gammaproteobacteria	Burkholderiales	EC94	NA	NA
ASV_4	0.00443353	0.00626239	0.00466356	0.00250425	0.00382287	0.00703327	0.00403256	0	0	0	0	0	0	0	0	0	0	0	0.0173607	0.0493897	0.277417	0.0987268	0.133221	Bacteria	Proteobacteria	Alphaproteobacteria	NA	NA	NA	NA
ASV_5	0	0	0.0587608	0	0	0	0	0	0	0.194466	0	0.013667	0.159692	0	0	0	0.00238023	0	0	0	0	0.00379879	0	Bacteria	Proteobacteria	Gammaproteobacteria	Burkholderiales	EC94	NA	NA
ASV_6	0.0172238	0.0676339	0.0454364	0	0.0655681	0.00255261	0.0112389	0	0	0.0672034	0.00759201	0.109279	0.0408254	0	0	0	0.00260692	0	0	0	0	0.00258819	0	Bacteria	Proteobacteria	Gammaproteobacteria	pItb-vmat-80	NA	NA	NA
ASV_7	0.0104937	0.0167693	0.0245614	0.120977	0.0201859	0.0195248	0.0713912	0.0329592	0.0395047	0	0	0	0	0.0014426	0	0	0	0	0	0.00216833	0.00225972	0.00196201	0.00175676	Bacteria	Campilobacterota	Campylobacteria	Campylobacterales	Arcobacteraceae	Poseidonibacter	lekithochrous
ASV_8	0.108765	0.0518735	0	0	0.0332185	0	0	0	0	0	0.196567	0	0.00582247	0	0	0	0	0	0	0	0	0	0	Bacteria	Firmicutes	Bacilli	Entomoplasmatales	Entomoplasmatales Incertae Sedis	Candidatus Hepatoplasma	NA
ASV_9	0.103757	0.00904568	0.0220742	0.00293708	0.0038808	0.00553971	0.0180345	0.00182934	0.00362428	0.0417075	0	0	0	0.0027249	0	0.00114194	0.00676288	0.0216642	0	0.0142146	0.0087985	0.0049259	0.0764557	Bacteria	Firmicutes	Bacilli	Bacillales	Bacillaceae	Anoxybacillus	NA
ASV_10	0.0107808	0.0225794	0.0285587	0.0199722	0.0325813	0.0187916	0.0127324	0.0581979	0.0417699	0	0	0	0	0	0	0	0.000340033	0	0	0.00252971	0.000865426	0.00100188	0.000695385	Bacteria	Bacteroidota	Bacteroidia	Flavobacteriales	Flavobacteriaceae	Pseudofulvibacter	NA
ASV_11	0	0	0	0	0	0	0	0	0.000815464	0	0	0	0	0	0	0	0	0	0.0120866	0.0367411	0.171114	0.053517	0.0616331	Bacteria	Proteobacteria	Alphaproteobacteria	NA	NA	NA	NA
ASV_12	0	0	0	0	0	0	0	0	0	0	0	0	0.000340495	0	0.00383109	0.396882	0	0.00435098	0.00340622	0	0	0	0.00120777	Bacteria	Proteobacteria	Alphaproteobacteria	Rhodobacterales	Rhodobacteraceae	Lentibacter	NA
ASV_13	0.00360424	0.00473159	0.00324228	0.00714175	0.00489444	0.130455	0.00967067	0.00455786	0.00329206	0	0.0016917	0	0	0.00745342	0	0	0.00211576	0	0	0	0.00269244	0.00429973	0.00369652	Bacteria	Proteobacteria	Gammaproteobacteria	Vibrionales	Vibrionaceae	Vibrio	cortegadensis
ASV_14	0.0031258	0.00681905	0.00501888	0.00754367	0.00521301	0.0241141	0.134419	0.00806152	0.00528541	0	0	0	0	0.0051693	0	0	0	0	0	0.00160617	0.00201933	0.00192027	0.00168356	Bacteria	Proteobacteria	Gammaproteobacteria	Vibrionales	Vibrionaceae	Aliivibrio	NA
ASV_15	0.00966446	0.0168389	0.0218965	0.0287216	0.0222711	0.00953157	0.0152341	0.0403386	0.0223195	0	0	0	0	0	0	0	0	0	0	0.00281079	0.00221164	0.00187852	0.00175676	Bacteria	Proteobacteria	Gammaproteobacteria	Alteromonadales	Colwelliaceae	Colwellia	NA
ASV_16	0.00226461	0.0214313	0.0162558	0.0157057	0.0282951	0.00456212	0.0110522	0.0574228	0.0296285	0	0	0	0	0	0	0	0	0	0	0.00156601	0.000673109	0.000459194	0.000512389	Bacteria	Bacteroidota	Bacteroidia	Flavobacteriales	Cryomorphaceae	NA	NA
ASV_17	0.00826104	0.00821069	0.00666223	0.00083475	0.00225897	0.00160217	0.00533941	0	0.0012383	0.00587531	0.0129147	0.012975	0.00970411	0.0492486	0.00895355	0.0125614	0.0251247	0.00580131	0	0.0125281	0.0060099	0.0258819	0.0121509	Bacteria	Firmicutes	Bacilli	Bacillales	Bacillaceae	Bacillus	NA
ASV_18	0.00363613	0.0100198	0.00883855	0.0647395	0.00822497	0.00931432	0.0372638	0.0136426	0.0270613	0	0	0	0	0	0	0	0.000302252	0	0	0.00136524	0	0	0	Bacteria	Campilobacterota	Campylobacteria	Campylobacterales	Arcobacteraceae	Poseidonibacter	NA
ASV_19	0	0	0	0	0	0.000706042	0	0	0	0	0.00107278	0	0.00129388	0.00156281	0.126125	0.0367706	0.0539897	0.0382524	0	0	0	0	0	Bacteria	Proteobacteria	Gammaproteobacteria	B108	NA	NA	NA
ASV_20	0.00673003	0.0257802	0.00417499	0.0333591	0.053665	0.000923286	0.000709432	0.000248047	0	0.0254234	0	0.00265267	0.00422214	0	0.000344367	0	0.000302252	0	0	0	0.000913505	0.00137758	0.00109798	Bacteria	Firmicutes	Bacilli	Entomoplasmatales	Entomoplasmatales Incertae Sedis	Candidatus Hepatoplasma	NA
ASV_21	0.00912223	0.0152037	0.0199867	0.0227856	0.0161893	0.00301426	0.0298335	0.0261379	0.0180912	0	0	0	0	0	0	0	0	0	0	0.00220848	0.0013943	0.00141933	0.00139077	Bacteria	Proteobacteria	Gammaproteobacteria	Oceanospirillales	Nitrincolaceae	Profundimonas	NA
ASV_22	0.00567747	0.0125944	0.00999334	0.0127068	0.00990472	0.0158045	0.021283	0.0176733	0.0112957	0	0.00226935	0	0.00149818	0.0107794	0	0	0.000906755	0	0	0.00265018	0.00173085	0.00459194	0	Bacteria	Proteobacteria	Gammaproteobacteria	Vibrionales	Vibrionaceae	Aliivibrio	NA
ASV_23	0.00165859	0.000869777	0.00137686	0.00163858	0.00179559	0.0943652	0.002427	0.00182934	0.000755059	0	0.000949001	0	0	0.00276498	0	0	0	0	0	0	0.00158661	0.00171154	0	Bacteria	Proteobacteria	Gammaproteobacteria	Alteromonadales	Moritellaceae	Moritella	NA
ASV_24	0.00347665	0.017987	0.00968243	0.0094605	0.0154653	0.00931432	0.00653424	0.0227273	0.0310782	0	0	0	0	0	0	0	0	0	0	0	0	0	0	Bacteria	Bacteroidota	Bacteroidia	Flavobacteriales	Flavobacteriaceae	Pseudofulvibacter	NA
ASV_25	0.000829293	0.00184393	0	0.0129232	0.00139014	0.00089613	0	0	0	0	0.00107278	0.0167234	0	0	0	0	0	0	0	0	0.000769268	0	0.107126	Bacteria	Firmicutes	Bacilli	Entomoplasmatales	Entomoplasmatales Incertae Sedis	Candidatus Hepatoplasma	NA
ASV_26	0.0324062	0	0.00977126	0	0	0	0.009596	0	0.00302024	0.0216153	0	0	0	0	0	0	0	0.0208484	0	0.00939608	0.00528872	0	0.0341105	Bacteria	Firmicutes	Bacilli	Bacillales	Bacillaceae	Anoxybacillus	NA
ASV_27	0.00408267	0.00852381	0.0140795	0.0147473	0.0125981	0.0131704	0.00280039	0.0256108	0.0192993	0	0	0	0	0	0	0	0	0	0	0.00168648	0	0	0	Bacteria	Bacteroidota	Bacteroidia	Flavobacteriales	Flavobacteriaceae	Tenacibaculum	NA
ASV_28	0.00449732	0.00560136	0.00368643	0	0.00176663	0.00127631	0.00328579	0	0.000875868	0.00373554	0.00585905	0.00888069	0.00572032	0.0259667	0.00404632	0.00782231	0.0175306	0.00652647	0.00516427	0.00682621	0.0053368	0.0175329	0.00600227	Bacteria	Firmicutes	Bacilli	Bacillales	Bacillaceae	Anaerobacillus	NA
ASV_29	0.00169048	0.0134989	0.00874972	0.0136961	0.01115	0.00635438	0.00477933	0.0290215	0.0157354	0	0	0	0	0.00124224	0	0	0	0	0	0.00204786	0.00225972	0.00237946	0	Bacteria	Proteobacteria	Gammaproteobacteria	Alteromonadales	Colwelliaceae	Colwellia	NA
ASV_30	0.000829293	0	0.00111037	0.00083475	0	0.00160217	0.000933463	0	0.00241619	0.000398941	0.001898	0.000576668	0	0	0	0	0	0	0.00670256	0.10677	0.00365402	0.00350657	0.00420891	Bacteria	Proteobacteria	Gammaproteobacteria	Vibrionales	Vibrionaceae	Photobacterium	damselae
ASV_31	0.000637918	0.00309641	0.00222074	0.0024115	0.00228793	0.0172709	0.00996938	0.0182004	0.00881909	0.000725347	0.00647797	0	0.0032347	0.023883	0.000559597	0	0.000340033	0	0.000659268	0.00168648	0.00274052	0.00254644	0.00164696	Bacteria	Fusobacteriota	Fusobacteriia	Fusobacteriales	Fusobacteriaceae	Psychrilyobacter	atlanticus
ASV_32	0	0	0	0	0	0	0	0	0.0945938	0	0	0	0	0	0	0	0	0	0	0.00160617	0	0	0	Bacteria	Firmicutes	Bacilli	Entomoplasmatales	Entomoplasmatales Incertae Sedis	Candidatus Hepatoplasma	NA
ASV_33	0	0.0166301	0.00501888	0.00859484	0.0118451	0.00217244	0.00589948	0.0259519	0.0217759	0	0	0	0	0	0	0	0	0	0	0	0	0	0	Bacteria	Bacteroidota	Bacteroidia	Flavobacteriales	Cryomorphaceae	NA	NA
ASV_34	0.00280684	0.00240058	0.000932712	0.00405009	0.00214313	0.059905	0.0084385	0.00350366	0.00226518	0	0	0	0	0	0	0	0	0	0	0	0	0.00133584	0.000731984	Bacteria	Firmicutes	Clostridia	Peptostreptococcales-Tissierellales	Fusibacteraceae	Fusibacter	NA
ASV_35	0.00692141	0.00765404	0.00710637	0.00825475	0.0114686	0.00480652	0.0108282	0.0275332	0.0116883	0	0	0	0	0	0	0	0	0	0	0.000803084	0	0	0	Bacteria	Bacteroidota	Bacteroidia	Flavobacteriales	Cryomorphaceae	NS10 marine group	NA
ASV_36	0.00114825	0.00410535	0.00164335	0.004452	0.00217209	0.0112152	0.0683668	0.00365869	0.00425853	0	0	0	0	0.00192346	0	0	0	0	0	0.00136524	0	0	0	Bacteria	Proteobacteria	Gammaproteobacteria	Vibrionales	Vibrionaceae	Aliivibrio	NA
ASV_37	0.00510334	0.00598407	0.0127471	0.0181481	0.00990472	0.00350305	0.0026137	0.0221072	0.014769	0	0	0	0	0	0	0	0	0	0	0	0	0	0	Bacteria	Bacteroidota	Bacteroidia	Flavobacteriales	Flavobacteriaceae	Bizionia	paragorgiae
ASV_38	0	0	0	0.0035245	0	0.064983	0.00436861	0.00226343	0.00271821	0	0	0	0	0.00324584	0	0	0	0	0	0.00216833	0	0	0	Bacteria	Proteobacteria	Gammaproteobacteria	Vibrionales	Vibrionaceae	Vibrio	NA
ASV_39	0.00267925	0.0121421	0.00683988	0.0134797	0.0107736	0.00450781	0.00914794	0.016216	0.0175476	0	0	0	0	0	0	0	0	0	0	0	0	0	0	Bacteria	Proteobacteria	Gammaproteobacteria	Alteromonadales	Colwelliaceae	Colwellia	NA
ASV_40	0.000988773	0.000626239	0.000444148	0	0	0	0.000597416	0	0	0	0	0	0	0	0	0	0	0	0.00703219	0.000642467	0.0974085	0.0261741	0.000548988	Bacteria	Proteobacteria	Gammaproteobacteria	NA	NA	NA	NA
ASV_41	0	0	0	0	0	0	0	0	0	0.000507743	0	0	0	0	0.0653868	0.015302	0.0263715	0.0281907	0	0	0	0	0	Bacteria	Proteobacteria	Gammaproteobacteria	B108	NA	NA	NA
ASV_42	0.00251978	0.00542741	0	0	0	0	0	0.00151929	0	0.00297392	0.00519888	0.00392134	0.00418809	0.0244039	0.00383109	0.0061094	0.01175	0.00426033	0.00516427	0.0111227	0.00355786	0.0146942	0.00640486	Bacteria	Firmicutes	Bacilli	Bacillales	Bacillaceae	NA	NA
ASV_43	0	0.00869777	0	0	0	0	0	0	0.00172153	0	0	0.141053	0	0	0	0	0	0	0	0	0	0	0	Bacteria	Proteobacteria	Gammaproteobacteria	UBA4486	NA	NA	NA
ASV_44	0	0	0	0	0	0	0	0	0	0	0	0	0.000442644	0.00116209	0.110413	0	0	0	0	0	0	0	0	Bacteria	NA	NA	NA	NA	NA	NA
ASV_45	0.00290253	0.0107852	0.00635132	0.0118411	0.00645834	0.00149355	0.0175491	0.0111001	0.0142857	0	0	0	0	0	0	0	0	0	0	0	0	0	0	Bacteria	Proteobacteria	Gammaproteobacteria	Oceanospirillales	Nitrincolaceae	Profundimonas	NA
ASV_46	0	0.0177435	0	0.0180553	0.0236613	0	0	0	0	0.0133101	0	0	0.00153223	0.000601082	0	0	0	0	0	0.00132509	0	0	0	Bacteria	Firmicutes	Bacilli	Entomoplasmatales	Entomoplasmatales Incertae Sedis	Candidatus Hepatoplasma	NA
ASV_47	0	0	0	0	0	0	0	0	0.0701299	0	0	0	0	0	0	0	0	0	0	0	0	0	0	Bacteria	Firmicutes	Bacilli	Entomoplasmatales	Entomoplasmatales Incertae Sedis	Candidatus Hepatoplasma	NA
ASV_48	0.0038913	0.00570574	0.00564068	0.0140053	0.0106577	0.00301426	0.00787843	0.0125574	0.0051042	0	0	0	0	0.00160289	0	0.000456777	0	0.00281001	0	0	0	0	0	Bacteria	Proteobacteria	Gammaproteobacteria	Alteromonadales	Pseudoalteromonadaceae	Pseudoalteromonas	NA
ASV_49	0	0	0	0	0	0	0	0	0	0.000253872	0.000825219	0	0	0.00112202	0	0	0	0	0	0.000642467	0.0584643	0.00141933	0.0297552	Bacteria	Cyanobacteria	Cyanobacteriia	Chloroplast	NA	NA	NA
ASV_50	0.00175427	0.00915005	0.00390851	0.00720359	0.00422833	0.00790224	0.0112762	0.00775146	0.00921172	0	0.00127909	0	0	0.00476858	0	0	0	0	0	0.0019274	0	0	0	Bacteria	Proteobacteria	Gammaproteobacteria	Vibrionales	Vibrionaceae	Aliivibrio	NA
ASV_51	0.00325338	0.00490554	0.0083944	0.0157675	0.00457586	0.00353021	0.00433127	0.0124953	0.00954394	0	0	0	0	0	0	0	0	0	0	0	0	0	0.00139077	Bacteria	Proteobacteria	Gammaproteobacteria	Alteromonadales	Colwelliaceae	Colwellia	NA
ASV_52	0.0261227	0	0.00501888	0	0	0	0.0040699	0	0	0.0101186	0	0	0	0	0	0	0.00219133	0.00716099	0	0.00393511	0	0	0.0200564	Bacteria	Firmicutes	Bacilli	Bacillales	Bacillaceae	Anoxybacillus	NA
ASV_53	0	0.00139164	0	0	0.000839874	0	0	0	0	0	0	0	0	0	0	0	0	0	0	0.0810312	0	0	0	Bacteria	Proteobacteria	Gammaproteobacteria	Vibrionales	Vibrionaceae	Photobacterium	NA
ASV_54	0.00507145	0.00605365	0.00453031	0.0134488	0.00845666	0.00344874	0.00250168	0.0121543	0.0077318	0	0	0	0	0	0	0	0	0	0	0	0	0	0	Bacteria	Proteobacteria	Gammaproteobacteria	Alteromonadales	Colwelliaceae	Colwellia	psychrerythraea
ASV_55	0	0.000521866	0	0.00123667	0	0.0472505	0.0014562	0.0010542	0.000755059	0	0	0	0	0.0014426	0	0	0.0010201	0	0	0.00100385	0	0	0	Bacteria	Proteobacteria	Gammaproteobacteria	Alteromonadales	Moritellaceae	Moritella	NA
ASV_56	0.00424215	0.0116202	0.00861648	0.00757459	0.0115555	0	0.0064969	0.00790649	0.00519481	0	0	0	0	0	0	0	0	0	0	0.000923546	0	0.000584429	0	Bacteria	Bacteroidota	Bacteroidia	Flavobacteriales	Flavobacteriaceae	Mesoflavibacter	NA
ASV_57	0.000893085	0.00942838	0.00333111	0.00769825	0.00498132	0.00377461	0.00302442	0.0134565	0.0112957	0	0	0	0	0	0	0	0	0	0	0.00216833	0	0	0	Bacteria	Proteobacteria	Gammaproteobacteria	Alteromonadales	Colwelliaceae	Colwellia	NA
ASV_58	0	0	0	0.000340083	0.000347534	0.000841819	0	0	0	0.000145069	0	0	0	0	0	0	0	0	0.00417537	0	0.0620222	0.0148195	0	Bacteria	Proteobacteria	Gammaproteobacteria	Beggiatoales	Beggiatoaceae	Candidatus Thiophysa	NA
ASV_59	0	0.00901089	0	0.000742	0.000868835	0	0	0	0	0.00808762	0.00457996	0.0442881	0.0105553	0	0	0	0	0	0	0	0	0	0	Bacteria	Spirochaetota	Spirochaetia	Spirochaetales	Spirochaetaceae	Salinispira	NA
ASV_60	0.0126627	0.000765404	0.00413058	0.000123667	0	0.000543109	0.00104548	0	0	0.0118232	0	0	0.000817188	0.00472851	0.000731781	0	0.00294695	0	0	0.00341311	0.00105774	0.000584429	0.0174212	Bacteria	Proteobacteria	Alphaproteobacteria	Caulobacterales	Caulobacteraceae	Brevundimonas	NA
ASV_61	0	0.0011829	0	0.00735817	0	0	0	0	0	0	0	0.00467101	0	0	0	0	0	0	0	0	0	0.000793154	0.0493357	Bacteria	Firmicutes	Bacilli	Entomoplasmatales	Entomoplasmatales Incertae Sedis	Candidatus Hepatoplasma	NA
ASV_62	0.00277494	0.00257454	0.00182101	0	0	0	0	0.00120923	0	0.00253872	0.00292953	0.00593968	0.00473288	0.0117011	0.00241057	0.00451068	0.00895421	0	0	0.00293126	0.00274052	0.00876644	0.00256194	Bacteria	Firmicutes	Bacilli	Bacillales	Bacillaceae	Anaerobacillus	NA
ASV_63	0.00421026	0.00410535	0.00341994	0.00847117	0.00376495	0.00385608	0.00664625	0.00923974	0.00851706	0	0	0	0	0	0	0	0	0	0	0	0	0	0	Bacteria	Proteobacteria	Gammaproteobacteria	Alteromonadales	Pseudoalteromonadaceae	Pseudoalteromonas	denitrificans
ASV_64	0	0	0	0	0	0	0	0	0	0	0	0	0	0.00224404	0	0.0872445	0	0	0	0	0	0	0	Bacteria	Proteobacteria	Alphaproteobacteria	Rhodobacterales	Rhodobacteraceae	NA	NA
ASV_65	0.0023284	0.00556657	0.00510771	0.005565	0.00651626	0.00195519	0.00265103	0.0126814	0.00697674	0	0	0	0	0	0	0	0	0	0	0	0	0	0	Bacteria	Proteobacteria	Gammaproteobacteria	Alteromonadales	Colwelliaceae	Colwellia	polaris
ASV_66	0	0	0	0	0	0.000353021	0	0	0	0	0	0	0	0	0	0.0184995	0.044431	0	0	0	0	0	0	Bacteria	Spirochaetota	Spirochaetia	Spirochaetales	Spirochaetaceae	NA	NA
ASV_67	0.00210513	0.00487075	0.00288696	0.00491575	0.00570535	0.00219959	0.00586215	0.010883	0.00860767	0	0	0	0	0.000320577	0	0	0	0	0	0	0	0	0	Bacteria	Bacteroidota	Bacteroidia	Flavobacteriales	Cryomorphaceae	NS10 marine group	NA
ASV_68	0.00261546	0.00459242	0.00417499	0.0110373	0.00527093	0.00238968	0.00377119	0.00468188	0.00428873	0	0.00160918	0	0	0.00108195	0	0	0	0	0.000329634	0.00152586	0.00163469	0.00158631	0	Bacteria	Proteobacteria	Gammaproteobacteria	Alteromonadales	Pseudoalteromonadaceae	Pseudoalteromonas	NA
ASV_69	0.000382751	0	0	0	0	0.000434487	0	0	0	0	0	0	0	0	0	0.00039968	0	0.00108774	0.0602132	0.0351751	0.000913505	0.00025047	0.000402591	Bacteria	Proteobacteria	Gammaproteobacteria	Vibrionales	Vibrionaceae	Photobacterium	leiognathi
ASV_70	0.00127584	0.000591448	0	0.00027825	0	0.000380177	0.0321858	0	0	0.00250245	0.0145238	0.00184534	0.0032347	0	0	0	0	0	0	0	0	0	0	Bacteria	Spirochaetota	Spirochaetia	Spirochaetales	Spirochaetaceae	Spirochaeta 2	NA
ASV_71	0	0.00420972	0.00506329	0.010017	0.00480755	0.00141208	0	0.00936376	0.0112957	0	0	0	0	0	0	0	0	0	0	0	0	0	0	Bacteria	Bacteroidota	Bacteroidia	Flavobacteriales	Flavobacteriaceae	Bizionia	NA
ASV_72	0.000318959	0.0050795	0.00421941	0	0	0.000380177	0.000224031	0.000279052	0.00851706	0.00558517	0	0	0	0	0	0	0.0115989	0	0	0.00742853	0.00634646	0.000459194	0.00333053	Bacteria	Firmicutes	Clostridia	Clostridiales	Clostridiaceae	Candidatus Arthromitus	NA
ASV_73	0	0	0	0	0	0	0	0	0	0	0.00424988	0	0.00228132	0.0460028	0	0	0	0.00743292	0	0	0	0	0	Bacteria	Proteobacteria	Gammaproteobacteria	Burkholderiales	Rhodocyclaceae	Methyloversatilis	discipulorum
ASV_74	0	0	0	0	0	0.00906993	0.00589948	0.00821654	0.0064029	0	0.00346592	0.000230667	0	0.0127029	0	0	0	0	0	0	0	0	0	Bacteria	Fusobacteriota	Fusobacteriia	Fusobacteriales	Fusobacteriaceae	Psychrilyobacter	NA
ASV_75	0	0	0	0	0	0	0	0	0	0	0.000247566	0	0	0	0.0577246	0	0	0	0	0	0	0	0	Bacteria	Chloroflexi	NA	NA	NA	NA	NA
ASV_76	0.00242409	0.00514908	0.00541861	0.0139434	0.00532885	0.000814664	0.00608618	0.00241845	0.00283902	0	0	0	0	0	0	0	0	0	0	0	0	0	0	Bacteria	Proteobacteria	Gammaproteobacteria	Alteromonadales	Pseudoalteromonadaceae	Pseudoalteromonas	marina
ASV_77	0	0	0	0	0	0	0	0	0	0.00268378	0.00268196	0	0	0.00212382	0.00451982	0	0	0	0	0.0195149	0.00543295	0.0109789	0.00633166	Bacteria	Proteobacteria	Gammaproteobacteria	Vibrionales	Vibrionaceae	Vibrio	NA
ASV_78	0.000924981	0.00521866	0.00821674	0.00550317	0.00503924	0.00295995	0.00283773	0.00564306	0.00706735	0	0	0	0	0	0	0	0	0	0	0	0	0	0	Bacteria	Proteobacteria	Alphaproteobacteria	Rhodobacterales	Rhodobacteraceae	Pseudophaeobacter	NA
ASV_79	0.00290253	0.00257454	0.00564068	0.00411192	0.00278027	0.00429056	0.0029124	0.00930175	0.00712776	0	0	0	0	0	0	0	0	0	0	0.000522004	0	0	0	Bacteria	Bacteroidota	Bacteroidia	Flavobacteriales	Flavobacteriaceae	Pseudofulvibacter	NA
ASV_80	0.00220082	0.0019483	0.00168776	0	0	0	0.00119483	0	0	0.00152323	0.0035897	0.00253734	0.00279206	0.0113805	0.00245362	0.00296905	0.00698957	0	0	0.00273049	0	0.00438322	0.00322073	Bacteria	Firmicutes	Bacilli	Bacillales	Bacillaceae	Bacillus	NA
ASV_81	0.00303011	0.00177435	0.00293138	0.00157675	0.00211416	0.00317719	0.00186693	0.000837157	0.00163093	0	0.0026407	0	0.00258776	0.0199559	0	0	0.00222911	0	0	0	0	0	0	Bacteria	Cyanobacteria	Cyanobacteriia	Chloroplast	NA	NA	NA
ASV_82	0.00184996	0.00598407	0.00408616	0.00976967	0.00567639	0	0.002427	0.00551904	0.00286922	0	0	0	0	0	0	0	0	0	0	0	0	0	0	Bacteria	Proteobacteria	Gammaproteobacteria	Alteromonadales	Colwelliaceae	Colwellia	NA
ASV_83	0.00357234	0.0062276	0.00266489	0.00661617	0.00608184	0.00192804	0.00287507	0.00375171	0.00268801	0	0	0	0	0	0	0	0	0	0	0.00132509	0	0	0	Bacteria	Proteobacteria	Gammaproteobacteria	Alteromonadales	Colwelliaceae	Colwellia	NA
ASV_84	0.00226461	0.0110636	0.00426382	0.00336992	0.00683483	0	0.00328579	0.00406176	0.00211416	0	0	0	0	0	0	0	0	0	0	0	0	0	0	Bacteria	Bacteroidota	Bacteroidia	Flavobacteriales	Flavobacteriaceae	Winogradskyella	NA
ASV_85	0	0.0015656	0.0027093	0.00491575	0.00266443	0.00806517	0.00332313	0.00508496	0.0051042	0	0	0	0	0	0	0	0	0	0	0.000642467	0	0	0.00047579	Bacteria	Proteobacteria	Gammaproteobacteria	Oceanospirillales	Saccharospirillaceae	Oleispira	NA
ASV_86	0.000988773	0.00386181	0.00275372	0.00763642	0.0024617	0.00173795	0.00227765	0.00508496	0.00745998	0	0	0	0	0	0	0	0	0	0	0	0	0	0	Bacteria	Proteobacteria	Gammaproteobacteria	Alteromonadales	Colwelliaceae	Colwellia	NA
ASV_87	0	0	0	0	0	0	0	0	0	0	0.000371348	0	0.00194082	0.00192346	0.00129138	0.0141601	0	0.0479514	0.0161521	0	0	0	0	Bacteria	Verrucomicrobiota	Verrucomicrobiae	Verrucomicrobiales	Akkermansiaceae	Akkermansia	muciniphila
ASV_88	0.00162669	0.00187872	0.00430824	0.0117483	0.002983	0.000733198	0.00414457	0.0026665	0.00371489	0	0	0	0	0	0	0	0	0	0	0.000441696	0	0	0	Bacteria	Proteobacteria	Gammaproteobacteria	Oceanospirillales	Oceanospirillaceae	Oceanospirillum	NA
ASV_89	0	0	0	0.000371	0	0.000434487	0	0	0	0.00184964	0.00519888	0.000980336	0	0.00380685	0.0026258	0.00256937	0	0.00407904	0	0.0062239	0.00471176	0.00605302	0.00629506	Bacteria	Proteobacteria	Gammaproteobacteria	Vibrionales	Vibrionaceae	Photobacterium	swingsii
ASV_90	0.000669814	0.00615802	0.00364202	0.0031535	0.00451794	0.000841819	0.00377119	0.00688329	0.00368469	0	0	0	0	0	0	0	0	0	0	0	0	0	0	Bacteria	Proteobacteria	Gammaproteobacteria	Cellvibrionales	Cellvibrionaceae	NA	NA
ASV_91	0	0.00396618	0.00444148	0.00435925	0.0049234	0	0.00175491	0.00927074	0.00392631	0	0	0	0.000204297	0	0	0	0	0	0	0	0	0	0	Bacteria	Proteobacteria	Gammaproteobacteria	Alteromonadales	Colwelliaceae	Colwellia	NA
ASV_92	0.00194565	0.00299203	0	0.0108208	0.00446002	0.00108622	0.00373385	0.00285254	0.00323165	0	0	0	0	0	0	0	0	0	0	0.000642467	0	0	0	Bacteria	Proteobacteria	Gammaproteobacteria	Alteromonadales	Pseudoalteromonadaceae	Pseudoalteromonas	NA
ASV_93	0	0.00372265	0.00439707	0	0.00269339	0.00502376	0.00365917	0.00697631	0.00591966	0	0	0	0	0	0	0	0	0	0	0	0	0	0	Bacteria	Bacteroidota	Bacteroidia	Flavobacteriales	Flavobacteriaceae	Pseudofulvibacter	NA
ASV_94	0.00121204	0.00358348	0.00559627	0.00386458	0.00344638	0.00429056	0.00108282	0.0042478	0.00489278	0	0	0	0	0	0	0	0	0	0	0	0	0	0	Bacteria	Proteobacteria	Alphaproteobacteria	Rhodobacterales	Rhodobacteraceae	Sulfitobacter	litoralis
ASV_95	0.000988773	0.00365306	0.0032867	0.007049	0.00304092	0.00181942	0.00589948	0.00412378	0.00232558	0	0	0	0	0	0	0	0	0	0	0	0	0	0	Bacteria	Campilobacterota	Campylobacteria	Campylobacterales	Arcobacteraceae	Pseudarcobacter	NA
ASV_96	0	0	0	0	0	0	0	0	0	0	0	0	0	0	0	0.000114194	0	0	0.0366993	0.0248153	0.000769268	0.00016698	0.000146397	Bacteria	Proteobacteria	Gammaproteobacteria	Vibrionales	Vibrionaceae	Photobacterium	NA
ASV_97	0	0.00337473	0.00715079	0.00624517	0.00367807	0	0	0.00722436	0.00462096	0	0	0	0	0	0	0	0	0	0	0	0	0	0	Bacteria	Bacteroidota	Bacteroidia	Flavobacteriales	Flavobacteriaceae	Bizionia	NA
ASV_98	0	0.00681905	0	0	0	0	0	0	0.0012987	0.000326406	0	0.0407704	0	0	0	0	0	0	0	0	0	0	0	Bacteria	Proteobacteria	Gammaproteobacteria	UBA4486	NA	NA	NA
ASV_99	0.00264736	0.00267891	0.00284255	0	0	0	0	0	0	0.00210351	0.00103152	0.00374834	0.000749089	0.00424765	0.00172184	0.00279776	0.00136013	0.00317259	0	0.0033328	0.00403866	0.00125235	0.00333053	Bacteria	Firmicutes	Bacilli	Bacillales	Bacillaceae	Anaerobacillus	NA
ASV_100	0	0.00841944	0.0023984	0.004452	0.00495236	0	0.00287507	0.00344165	0.0038357	0	0	0	0	0	0	0	0	0	0	0	0	0	0	Bacteria	Bacteroidota	Bacteroidia	Flavobacteriales	Flavobacteriaceae	Mesoflavibacter	NA
ASV_101	0	0.00494033	0.00284255	0.00318442	0.00373599	0.00111337	0.00153088	0.00762743	0.00437934	0	0	0	0	0	0	0	0	0	0	0	0	0	0	Bacteria	Proteobacteria	Gammaproteobacteria	Alteromonadales	Colwelliaceae	Colwellia	NA
ASV_102	0	0.000591448	0	0	0.000202728	0	0	0	0	0	0.00210431	0	0	0	0.00826482	0	0.00457156	0.00960841	0.00593341	0.00638452	0	0.00404926	0.00387952	Bacteria	Nitrospirota	Nitrospiria	Nitrospirales	Nitrospiraceae	Nitrospira	NA
ASV_103	0.00169048	0.00198309	0.00488563	0.00281342	0.00344638	0.00124915	0.00268837	0.00778246	0.00329206	0	0	0	0	0	0	0	0	0	0	0	0	0	0	Bacteria	Bacteroidota	Bacteroidia	Flavobacteriales	Cryomorphaceae	NS10 marine group	NA
ASV_104	0	0	0	0	0	0	0	0	0	0.00264752	0.00268196	0	0.00194082	0.010018	0.00193707	0	0.00600725	0	0	0.00293126	0	0.00321436	0.00384292	Bacteria	Firmicutes	Bacilli	Bacillales	Bacillaceae	Anaerobacillus	NA
ASV_105	0	0	0.00524095	0.00284433	0.00237482	0.00295995	0.00392054	0.00623217	0.00492298	0	0	0	0	0	0	0	0	0	0	0	0	0	0	Bacteria	Proteobacteria	Gammaproteobacteria	Alteromonadales	Pseudoalteromonadaceae	Pseudoalteromonas	NA
ASV_106	0	0	0	0	0	0	0	0	0	0	0.00445618	0	0.00418809	0.025005	0	0	0	0	0	0	0	0	0	Bacteria	Bacteroidota	Bacteroidia	Chitinophagales	Chitinophagaceae	Sediminibacterium	salmoneum
ASV_107	0.00105256	0.00191351	0.00288696	0.00420467	0.00254858	0.00214528	0.00395788	0.00520898	0.00283902	0	0	0	0	0	0	0	0	0	0	0	0	0	0	Bacteria	Proteobacteria	Gammaproteobacteria	Oceanospirillales	Nitrincolaceae	Amphritea	NA
ASV_108	0	0	0	0.00321533	0.00211416	0	0	0	0	0.00373554	0.00701436	0	0.00480098	0.00641154	0.00266885	0	0	0	0	0	0.000144238	0	0	Bacteria	Proteobacteria	Alphaproteobacteria	Rickettsiales	NA	NA	NA
ASV_109	0.00165859	0.00264412	0.00306462	0.00306075	0.00486548	0.000923286	0.00253902	0.00378271	0.00359408	0	0	0	0	0	0	0	0	0	0	0	0	0	0	Bacteria	Bacteroidota	Bacteroidia	Flavobacteriales	Flavobacteriaceae	Polaribacter	NA
ASV_110	0.000574126	0.00201788	0.00182101	0.00321533	0.00425729	0.00236253	0.00197894	0.00505395	0.00365449	0	0	0	0	0	0	0	0	0	0	0	0	0	0	Bacteria	Bacteroidota	Bacteroidia	Flavobacteriales	Crocinitomicaceae	Fluviicola	NA
ASV_111	0	0.00212226	0	0.0016695	0	0.00418194	0.0125084	0.00257348	0.00160072	0	0	0	0	0.000841515	0	0	0	0	0	0.00120463	0	0	0	Bacteria	Proteobacteria	Gammaproteobacteria	Vibrionales	Vibrionaceae	Aliivibrio	NA
ASV_112	0	0.00320078	0	0	0	0	0	0	0	0	0.0285526	0	0	0.000280505	0	0	0	0	0	0	0	0	0	Bacteria	Firmicutes	Bacilli	Entomoplasmatales	Entomoplasmatales Incertae Sedis	Candidatus Hepatoplasma	NA
ASV_113	0	0	0.00213191	0.00247333	0.00153494	0.00442634	0.0014562	0.00440283	0.00326185	0	0.000247566	0	0	0.000320577	0.00116224	0	0.000340033	0	0	0.00152586	0.000673109	0.00208725	0	Bacteria	Proteobacteria	Gammaproteobacteria	Vibrionales	Vibrionaceae	Aliivibrio	NA
ASV_114	0	0	0	0	0	0.0201494	0.00153088	0	0	0	0	0	0	0	0	0	0	0	0	0	0	0	0	Bacteria	Proteobacteria	Gammaproteobacteria	Vibrionales	Vibrionaceae	Vibrio	cortegadensis
ASV_115	0	0.00678426	0	0	0	0	0	0	0	0.00413448	0.00305331	0.0142437	0.00514148	0	0	0	0	0	0	0	0	0	0	Bacteria	Spirochaetota	Spirochaetia	Spirochaetales	Spirochaetaceae	Salinispira	NA
ASV_116	0	0	0.0027093	0.00330808	0.002983	0.00464358	0.00265103	0.00359668	0.00286922	0	0	0	0	0	0	0	0	0	0	0	0	0	0.00197636	Bacteria	Proteobacteria	Gammaproteobacteria	Vibrionales	Vibrionaceae	Aliivibrio	NA
ASV_117	0.000797397	0.00125248	0.00248723	0.00507034	0.00176663	0.00171079	0.00250168	0.00458886	0.00395651	0	0	0	0	0	0	0	0	0	0	0	0	0	0	Bacteria	Proteobacteria	Gammaproteobacteria	Alteromonadales	Pseudoalteromonadaceae	Pseudoalteromonas	NA
ASV_118	0	0	0	0.00432834	0.000839874	0.00958588	0.00444328	0	0.000453035	0	0	0	0.000272396	0.00296534	0	0	0	0	0	0	0	0	0	Bacteria	Proteobacteria	Gammaproteobacteria	Alteromonadales	Shewanellaceae	Shewanella	NA
ASV_119	0	0	0	0.000525584	0.000550262	0.000977597	0.0230005	0	0	0	0	0	0	0	0	0	0	0	0	0.000642467	0	0	0.00109798	Bacteria	Proteobacteria	Gammaproteobacteria	Vibrionales	Vibrionaceae	NA	NA
ASV_120	0	0	0	0	0	0	0	0	0	0	0.00115531	0	0	0	0	0	0	0.00534808	0	0.0143752	0.00341363	0.00588604	0.00256194	Bacteria	Proteobacteria	Gammaproteobacteria	Vibrionales	Vibrionaceae	Vibrio	NA
ASV_121	0.00417836	0.00222663	0.00333111	0.0024115	0.00295404	0.000325866	0	0	0.000271821	0.00192217	0	0	0.000851238	0	0	0	0	0	0	0	0.00201933	0.00304738	0.00204956	Bacteria	Firmicutes	Bacilli	Lactobacillales	Streptococcaceae	Lactococcus	NA
ASV_122	0	0.00354869	0.00195425	0.00513217	0.00295404	0.00114053	0.00209096	0.00232544	0.00299003	0	0	0	0	0	0	0	0	0	0	0.00108416	0	0	0	Bacteria	Proteobacteria	Gammaproteobacteria	Alteromonadales	Pseudoalteromonadaceae	Pseudoalteromonas	NA
ASV_123	0	0.00173955	0.00164335	0.00643067	0.00220105	0.000760353	0.00593682	0.00170532	0.00271821	0	0	0	0	0	0	0	0	0	0	0	0	0	0	Bacteria	Proteobacteria	Gammaproteobacteria	Oceanospirillales	Nitrincolaceae	Pontibacterium	NA
ASV_124	0	0.00219184	0.00288696	0.00253517	0.00338846	0.00114053	0.00395788	0.00434082	0.00214437	0	0	0	0	0	0	0	0	0	0	0	0	0	0	Bacteria	Proteobacteria	Gammaproteobacteria	Alteromonadales	Colwelliaceae	Colwellia	NA
ASV_125	0.00197755	0.00333994	0.00306462	0.002968	0.00333053	0.000624576	0.00138152	0.00375171	0.00196315	0	0	0	0	0	0	0	0	0	0	0	0	0	0	Bacteria	Bacteroidota	Bacteroidia	Flavobacteriales	Flavobacteriaceae	NA	NA
ASV_126	0.00216892	0.00247017	0.00155452	0.00488484	0.00315677	0.00089613	0.00182959	0.00170532	0.00151012	0	0.000330087	0	0	0	0	0	0	0	0	0.000401542	0.00168277	0	0	Bacteria	Proteobacteria	Gammaproteobacteria	Alteromonadales	Shewanellaceae	Psychrobium	NA
ASV_127	0	0.00354869	0	0.00401917	0.00321469	0	0.00253902	0.0042788	0.00338266	0	0	0	0	0	0	0	0	0	0	0	0	0	0	Bacteria	Proteobacteria	Gammaproteobacteria	Alteromonadales	Colwelliaceae	Colwellia	aestuarii
ASV_128	0.00165859	0.00198309	0.00177659	0	0.000695068	0.00138493	0.000896124	0.0016123	0.0025974	0	0.000701436	0	0	0.00312563	0.000516551	0	0.00117123	0	0.0019778	0	0.00225972	0.00162805	0.00106138	Bacteria	Desulfobacterota	Desulfuromonadia	Sva1033	NA	NA	NA
ASV_129	0	0.00323557	0.00244282	0.00680167	0.00223001	0.000570265	0.0030991	0.00111621	0.00196315	0	0	0	0	0	0	0	0	0	0	0	0	0	0	Bacteria	Proteobacteria	Gammaproteobacteria	Alteromonadales	Pseudoalteromonadaceae	Pseudoalteromonas	NA
ASV_130	0.00143532	0.00198309	0	0.00216417	0.00220105	0.00119484	0.00294974	0.00604614	0.00238599	0	0	0	0	0	0	0	0	0	0	0	0	0	0	Bacteria	Bacteroidota	Bacteroidia	Flavobacteriales	Cryomorphaceae	NS10 marine group	NA
ASV_131	0	0.00250496	0.00257606	0.00179317	0.00254858	0.00241684	0.0021283	0.00409277	0.00241619	0	0	0	0	0	0	0	0	0	0	0	0	0	0	Bacteria	Bacteroidota	Bacteroidia	Flavobacteriales	Flavobacteriaceae	Aurantivirga	NA
ASV_132	0.00405078	0	0	0	0.000318573	0	0	0	0	0.00602038	0	0	0	0	0	0	0	0.00389775	0	0.0028911	0	0	0.00764923	Bacteria	Proteobacteria	Alphaproteobacteria	Caulobacterales	Caulobacteraceae	Brevundimonas	NA
ASV_133	0.000733606	0.00107852	0.00253165	0.00565775	0.00176663	0.000624576	0.00276305	0.000806152	0.000936273	0	0.000577653	0	0	0	0	0	0	0	0	0.000602313	0	0.00125235	0.00131757	Bacteria	Proteobacteria	Gammaproteobacteria	Alteromonadales	Shewanellaceae	Psychrobium	NA
ASV_134	0.00127584	0.00365306	0.00190984	0.00423559	0.00254858	0.000488798	0.00104548	0.00244946	0.00187255	0	0	0	0	0	0	0	0	0	0	0	0	0	0	Bacteria	Proteobacteria	Gammaproteobacteria	Alteromonadales	Colwelliaceae	Colwellia	NA
ASV_135	0.000797397	0.00434888	0.00128803	0.00411192	0.00263547	0	0.000970801	0.00176733	0.00308064	0	0	0	0	0	0	0	0	0	0	0	0	0	0	Bacteria	Proteobacteria	Gammaproteobacteria	Alteromonadales	Colwelliaceae	Colwellia	NA
ASV_136	0	0	0	0	0	0	0	0	0	0	0	0.0338504	0	0	0	0	0	0	0	0	0	0	0	Bacteria	Proteobacteria	Alphaproteobacteria	Rhizobiales	Rhizobiaceae	NA	NA
ASV_137	0.001531	0.00480117	0.000710637	0.00395733	0.00185351	0.000841819	0.00153088	0.00173633	0.00181214	0	0	0	0	0	0	0	0	0	0	0	0	0	0	Bacteria	Proteobacteria	Gammaproteobacteria	Alteromonadales	Colwelliaceae	Colwellia	NA
ASV_138	0.00290253	0.00149602	0	0.00225692	0	0.00176511	0	0	0.000302024	0	0	0	0.000374545	0.000841515	0.00301322	0.00148453	0.0034759	0.00308194	0.00340622	0	0.000576951	0	0	Bacteria	Firmicutes	Bacilli	Lactobacillales	Lactobacillaceae	Lactobacillus	NA
ASV_139	0	0.00142643	0	0.0020405	0.00225897	0	0.00354716	0.00458886	0.00413772	0	0	0	0	0	0	0	0	0	0	0	0	0	0	Bacteria	Proteobacteria	Gammaproteobacteria	Oceanospirillales	Saccharospirillaceae	Oleispira	NA
ASV_140	0	0	0	0	0	0	0	0	0	0	0	0	0	0	0	0	0	0	0.0170311	0.0141744	0.00110582	0	0.000805182	Bacteria	Proteobacteria	Gammaproteobacteria	Vibrionales	Vibrionaceae	Vibrio	NA
ASV_141	0	0	0	0	0	0.000271555	0.0200881	0	0	0	0	0	0	0	0	0	0	0	0	0	0	0	0	Bacteria	Proteobacteria	Alphaproteobacteria	Rickettsiales	Anaplasmataceae	NA	NA
ASV_142	0	0	0.00368643	0	0.00217209	0.00195519	0.00227765	0.0037207	0.00407732	0	0	0	0	0	0	0	0	0	0	0	0	0	0	Bacteria	Proteobacteria	Gammaproteobacteria	Arenicellales	Arenicellaceae	HTCC5015	NA
ASV_143	0	0	0	0	0	0	0	0	0	0	0.00111405	0	0.000885287	0.00076137	0.000731781	0.0081078	0	0.0177665	0.0120866	0	0	0	0	Bacteria	Bacteroidota	Bacteroidia	Bacteroidales	Muribaculaceae	NA	NA
ASV_144	0	0.00160039	0.00226516	0.00207142	0.00124533	0.00336728	0	0.00325561	0.00277862	0	0	0	0	0	0	0	0	0	0	0	0	0	0	Bacteria	Bacteroidota	Bacteroidia	Flavobacteriales	Crocinitomicaceae	Crocinitomix	NA
ASV_145	0	0	0	0	0	0	0	0	0	0	0.00103152	0	0.000749089	0.00132238	0.000688735	0.00770812	0	0.0162255	0.0129656	0	0	0	0	Bacteria	Bacteroidota	Bacteroidia	Bacteroidales	Muribaculaceae	NA	NA
ASV_146	0	0	0	0	0	0.000325866	0.0168023	0.000279052	0.00151012	0	0	0	0	0	0	0	0	0	0	0	0	0	0	Bacteria	Proteobacteria	Alphaproteobacteria	NA	NA	NA	NA
ASV_147	0	0	0	0	0	0	0	0	0	0	0.002847	0	0	0.00152274	0.00495028	0	0.00151126	0.00371646	0.00274695	0.00184709	0	0.00304738	0.00237895	Bacteria	Proteobacteria	Gammaproteobacteria	BD7-8	NA	NA	NA
ASV_148	0	0.00111331	0.00182101	0.00361725	0.000781951	0.00222675	0.00253902	0.0015813	0.0013289	0	0	0	0	0.0017231	0	0	0	0	0	0	0	0	0	Bacteria	Campilobacterota	Campylobacteria	Campylobacterales	Arcobacteraceae	NA	NA
ASV_149	0	0	0	0	0	0	0	0	0	0	0	0	0	0.00076137	0.00434764	0	0.00600725	0.00344453	0.00120866	0.0019274	0	0.00292215	0.00215935	Bacteria	Proteobacteria	Alphaproteobacteria	Tistrellales	Geminicoccaceae	NA	NA
ASV_150	0	0	0	0	0	0	0.00130685	0	0	0	0.00276448	0	0.00255371	0.00773392	0	0	0.00241801	0	0	0	0	0.0028804	0	Bacteria	Firmicutes	Bacilli	Bacillales	Bacillaceae	Anaerobacillus	NA
ASV_151	0	0	0	0	0	0	0	0	0	0	0	0	0	0.00304548	0.00352977	0.00662327	0	0.0116026	0.0110977	0	0	0	0	Bacteria	Firmicutes	Bacilli	Erysipelotrichales	Erysipelotrichaceae	Dubosiella	NA
ASV_152	0	0.00382702	0.000977126	0.00160767	0.00223001	0.000271555	0.000784109	0.00465087	0.00181214	0	0	0	0	0	0	0	0	0	0	0	0	0	0	Bacteria	Bacteroidota	Bacteroidia	Flavobacteriales	Flavobacteriaceae	Aurantivirga	NA
ASV_153	0	0	0	0	0	0	0	0	0	0.0015595	0.00202179	0.00167234	0.00112363	0.00352635	0	0	0.00494937	0	0	0	0	0.0037153	0.00113458	Bacteria	Firmicutes	Bacilli	Bacillales	Bacillaceae	Anaerobacillus	NA
ASV_154	0	0	0	0	0	0	0	0	0	0	0.000701436	0	0	0.000721298	0.00297017	0	0.00562944	0.0019942	0	0.000441696	0	0.00555208	0.00245215	Bacteria	Actinobacteriota	Acidimicrobiia	Actinomarinales	NA	NA	NA
ASV_155	0	0	0	0	0	0	0	0	0	0	0	0	0.000953386	0.00220397	0.000731781	0.00690876	0	0.01405	0.010768	0	0	0	0	Bacteria	Bacteroidota	Bacteroidia	Bacteroidales	Muribaculaceae	NA	NA
ASV_156	0	0	0	0	0	0	0	0	0	0	0	0	0	0.0153476	0	0	0	0	0.00439512	0	0.00197125	0	0	Bacteria	Proteobacteria	Gammaproteobacteria	Cellvibrionales	Spongiibacteraceae	BD1-7 clade	NA
ASV_157	0	0.00344432	0	0.00139125	0.00312781	0	0.00313643	0.00235644	0.00141951	0	0	0	0	0	0	0	0	0	0	0	0	0	0	Bacteria	Bacteroidota	Bacteroidia	Flavobacteriales	Flavobacteriaceae	Olleya	marilimosa
ASV_158	0	0	0	0	0	0.0123829	0	0	0	0	0	0	0	0	0	0	0	0	0	0	0	0	0	Bacteria	Proteobacteria	Gammaproteobacteria	Vibrionales	Vibrionaceae	Vibrio	NA
ASV_159	0	0	0	0	0	0.0100475	0.00186693	0	0.00102688	0	0	0	0	0	0	0	0	0	0	0	0	0	0	Bacteria	Proteobacteria	Gammaproteobacteria	Vibrionales	Vibrionaceae	Aliivibrio	wodanis
ASV_160	0.000669814	0.00191351	0.00168776	0.0012985	0.00153494	0.000543109	0.0021283	0.00288354	0.00226518	0	0	0	0	0	0	0	0	0	0	0	0	0	0	Bacteria	Bacteroidota	Bacteroidia	Flavobacteriales	Cryomorphaceae	NS10 marine group	NA
ASV_161	0	0	0	0	0	0	0	0	0	0.00192217	0	0.0230667	0	0	0	0	0	0	0	0	0	0	0	Bacteria	Firmicutes	Bacilli	Entomoplasmatales	Entomoplasmatales Incertae Sedis	Candidatus Hepatoplasma	NA
ASV_162	0.00054223	0	0	0	0	0	0	0	0	0	0	0	0	0.0173512	0	0	0	0	0	0	0	0	0	Bacteria	Proteobacteria	Alphaproteobacteria	Caulobacterales	Caulobacteraceae	Caulobacter	NA
ASV_163	0	0	0	0.000309167	0	0.0116768	0.00026137	0	0	0	0	0	0	0	0	0	0	0	0	0	0	0	0	Bacteria	Proteobacteria	Gammaproteobacteria	Alteromonadales	Moritellaceae	Moritella	NA
ASV_164	0	0	0	0	0	0	0	0	0	0	0.00276448	0	0	0.00224404	0	0.000570972	0	0	0.00109878	0.00261002	0.00326939	0.00158631	0.00483109	Bacteria	Proteobacteria	Gammaproteobacteria	Vibrionales	Vibrionaceae	Photobacterium	NA
ASV_165	0	0	0	0	0	0	0	0	0	0	0	0	0	0	0.00563902	0	0.0034759	0.00806744	0	0	0	0.00146107	0.00344033	Bacteria	Proteobacteria	Gammaproteobacteria	Gammaproteobacteria Incertae Sedis	Unknown Family	NA	NA
ASV_166	0.000861189	0.00135685	0.000932712	0	0	0.00119484	0	0	0	0	0.000660175	0	0.00115768	0.00104188	0.0020662	0	0.00442043	0	0	0	0.00269244	0	0.000292794	Bacteria	Firmicutes	Bacilli	Lactobacillales	Lactobacillaceae	Lactobacillus	NA
ASV_167	0.00184996	0.00226142	0	0.00197867	0.0019404	0.00119484	0.00115749	0.00179834	0.00144971	0	0	0	0	0	0	0	0	0	0	0	0	0	0	Bacteria	Proteobacteria	Gammaproteobacteria	Oceanospirillales	Nitrincolaceae	Profundimonas	NA
ASV_168	0	0	0	0	0	0	0	0	0	0	0	0	0	0	0	0.00799361	0	0.0152284	0.0131854	0	0	0	0	Bacteria	Firmicutes	Bacilli	Erysipelotrichales	Erysipelotrichaceae	Dubosiella	NA
ASV_169	0	0	0	0	0	0	0	0	0	0	0	0	0	0	0.00357281	0	0.00290917	0.00607324	0.00461488	0	0	0.00359006	0.00259854	Bacteria	Proteobacteria	Gammaproteobacteria	Steroidobacterales	Woeseiaceae	Woeseia	NA
ASV_170	0	0.000765404	0.00137686	0.00170042	0.00115845	0.00255261	0	0.00291455	0.00268801	0	0	0	0	0	0	0	0	0	0	0	0	0	0	Bacteria	Bacteroidota	Bacteroidia	Flavobacteriales	Crocinitomicaceae	Fluviicola	NA
ASV_171	0.000318959	0	0	0	0	0.000706042	0	0	0	0.000725347	0	0	0	0	0.00245362	0	0.00370258	0	0	0	0	0.0037153	0.0045017	Bacteria	Nitrospirota	Nitrospiria	Nitrospirales	Nitrospiraceae	Nitrospira	NA
ASV_172	0	0	0	0	0	0	0.0157569	0	0	0	0	0	0	0	0	0	0	0	0	0	0	0	0	Bacteria	Firmicutes	Bacilli	Entomoplasmatales	Entomoplasmatales Incertae Sedis	Candidatus Hepatoplasma	NA
ASV_173	0	0	0	0	0	0	0	0	0	0	0.00177422	0	0	0	0	0	0	0	0	0.00730806	0.00365402	0.00505114	0	Bacteria	Proteobacteria	Gammaproteobacteria	Vibrionales	Vibrionaceae	Vibrio	NA
ASV_174	0	0	0	0	0	0.0102648	0	0	0	0	0.000660175	0	0	0.000841515	0	0	0	0	0	0	0	0	0	Bacteria	Proteobacteria	Gammaproteobacteria	Alteromonadales	Moritellaceae	Moritella	NA
ASV_175	0.00140342	0.00160039	0.0027093	0.00126758	0.00240378	0.000868975	0.000522739	0.00204638	0.000785261	0	0	0	0	0	0	0	0	0	0	0	0	0	0	Bacteria	Bacteroidota	Bacteroidia	Flavobacteriales	Flavobacteriaceae	Polaribacter	dokdonensis
ASV_176	0	0	0	0	0	0	0	0	0	0.00105175	0.00301205	0	0	0	0.00275494	0	0	0	0	0.0048185	0.00293283	0	0.00241555	Bacteria	Proteobacteria	Gammaproteobacteria	Alteromonadales	Pseudoalteromonadaceae	Pseudoalteromonas	NA
ASV_177	0.000765501	0.000556657	0.0015101	0.0012985	0.00144806	0.00290563	0.00149354	0.00155029	0.00141951	0	0	0	0	0	0	0	0	0	0	0	0	0	0	Bacteria	Proteobacteria	Gammaproteobacteria	Alteromonadales	Moritellaceae	Moritella	NA
ASV_178	0	0	0	0.000803834	0.00162183	0.00171079	0.00108282	0.00189136	0	0.000870417	0	0	0	0	0	0	0	0	0	0.00273049	0.0023078	0.00146107	0	Bacteria	Patescibacteria	Gracilibacteria	JGI 0000069-P22	NA	NA	NA
ASV_179	0.000893085	0.00208746	0.00230957	0.00176225	0.0015639	0.000515954	0.000896124	0.00192236	0.00147992	0	0	0	0	0	0	0	0	0	0	0	0	0	0	Bacteria	Proteobacteria	Gammaproteobacteria	Oceanospirillales	Nitrincolaceae	Profundimonas	NA
ASV_180	0	0	0	0.00318442	0.00124533	0.000814664	0.000784109	0.0031936	0.00311084	0	0	0	0	0	0	0	0	0	0	0	0	0	0	Bacteria	Bacteroidota	Bacteroidia	Flavobacteriales	Flavobacteriaceae	Bizionia	NA
ASV_181	0	0	0	0	0	0	0	0	0	0	0.00231061	0	0	0	0	0	0	0	0.00142841	0.00401542	0.00451945	0.00271342	0.00274494	Bacteria	Proteobacteria	Gammaproteobacteria	Vibrionales	Vibrionaceae	Catenococcus	NA
ASV_182	0.00070171	0.00114811	0.00155452	0.00139125	0.00159286	0.00119484	0.0014562	0.00257348	0.00138931	0	0	0	0	0	0	0	0	0	0	0	0	0	0	Bacteria	Proteobacteria	Gammaproteobacteria	Alteromonadales	Moritellaceae	Moritella	NA
ASV_183	0	0	0	0	0	0	0	0	0	0	0	0	0	0.00480866	0	0	0.00355146	0	0	0.00204786	0.0023078	0.00208725	0.00139077	Bacteria	Firmicutes	Bacilli	Bacillales	Bacillaceae	Bacillus	NA
ASV_184	0	0	0.00235399	0.00182408	0.00165079	0.00149355	0	0.00322461	0.00217457	0	0	0	0	0	0	0	0	0	0	0	0	0	0	Bacteria	Bacteroidota	Bacteroidia	Flavobacteriales	Flavobacteriaceae	Tenacibaculum	aestuariivivum
ASV_185	0.00111636	0.000695822	0.0023984	0.00377183	0.00231689	0	0.00153088	0.00145727	0	0	0	0	0	0	0	0	0	0	0	0	0	0	0	Bacteria	Proteobacteria	Gammaproteobacteria	Oceanospirillales	Nitrincolaceae	Profundimonas	NA
ASV_186	0	0	0.000799467	0.00358633	0.00115845	0	0.00149354	0.00241845	0.00323165	0	0	0	0	0	0	0	0	0	0	0	0	0	0	Bacteria	Bacteroidota	Bacteroidia	Flavobacteriales	Flavobacteriaceae	Tenacibaculum	dicentrarchi
ASV_187	0	0	0	0	0	0	0	0	0.000694654	0	0	0	0	0	0	0	0	0	0.0114273	0.00995824	0.000576951	0	0.000402591	Bacteria	Proteobacteria	Gammaproteobacteria	Vibrionales	Vibrionaceae	Vibrio	NA
ASV_188	0	0.00264412	0	0.00170042	0.00254858	0	0.00138152	0.00133325	0.00277862	0	0	0	0	0	0	0	0	0	0	0	0	0	0	Bacteria	Bacteroidota	Bacteroidia	Flavobacteriales	Flavobacteriaceae	Polaribacter	NA
ASV_189	0	0.00243538	0	0	0	0	0	0	0	0	0.0126671	0	0.000442644	0	0	0	0	0	0	0	0	0	0	Bacteria	Firmicutes	Bacilli	Entomoplasmatales	Entomoplasmatales Incertae Sedis	Candidatus Hepatoplasma	NA
ASV_190	0	0	0	0	0	0	0	0	0	0	0	0	0	0	0	0.00496745	0.00687623	0.0101523	0	0	0	0	0	Bacteria	Proteobacteria	Gammaproteobacteria	Oceanospirillales	Endozoicomonadaceae	Kistimonas	NA
ASV_191	0.000478438	0.00177435	0	0.00108208	0.00118741	0.000814664	0.00126951	0.00328662	0.00202356	0	0	0	0	0	0	0	0	0	0	0	0	0	0	Bacteria	Bacteroidota	Bacteroidia	Flavobacteriales	Cryomorphaceae	NS10 marine group	NA
ASV_192	0	0.00107852	0.000799467	0.00228783	0.000637146	0.000760353	0.00168023	0.00189136	0.00283902	0	0	0	0	0	0	0	0	0	0	0	0	0	0	Bacteria	Proteobacteria	Gammaproteobacteria	Alteromonadales	Pseudoalteromonadaceae	Pseudoalteromonas	NA
ASV_193	0	0.00114811	0.0044859	0.00142217	0.00173767	0	0.00130685	0.00145727	0.00154032	0	0	0	0	0	0	0	0	0	0	0	0	0	0	Bacteria	Proteobacteria	Gammaproteobacteria	Oceanospirillales	Nitrincolaceae	Profundimonas	NA
ASV_194	0	0	0	0.0001855	0	0	0	0	0	0	0.002847	0	0.00228132	0.0024444	0.000990056	0.00114194	0	0.00326323	0.0099989	0	0	0	0	Bacteria	Firmicutes	Bacilli	Erysipelotrichales	Erysipelotrichaceae	Faecalibaculum	rodentium
ASV_195	0	0	0	0	0	0	0	0	0	0	0.00561149	0	0.00200892	0.00192346	0	0.00245518	0	0.00435098	0.00384573	0	0	0	0	Bacteria	Desulfobacterota	Desulfovibrionia	Desulfovibrionales	Desulfovibrionaceae	NA	NA
ASV_196	0	0	0	0	0	0	0	0	0	0	0.00107278	0	0	0	0	0.0061665	0	0.0134155	0.00955939	0	0	0	0	Bacteria	Firmicutes	Bacilli	Erysipelotrichales	Erysipelotrichaceae	Dubosiella	NA
ASV_197	0	0	0	0	0	0	0	0	0	0	0.00123783	0	0.00146413	0.00232418	0	0.0059952	0	0.00507614	0.00824085	0	0	0	0	Bacteria	Campilobacterota	Campylobacteria	Campylobacterales	Helicobacteraceae	Helicobacter	ganmani
ASV_198	0	0	0	0	0	0	0	0	0	0	0.000206305	0	0	0.000681226	0	0.0195272	0	0	0	0	0	0	0	Bacteria	Proteobacteria	Gammaproteobacteria	Burkholderiales	Methylophilaceae	Methylotenera	NA
ASV_199	0	0	0	0	0	0	0	0	0	0	0.00288827	0	0.00398379	0.00400721	0.0031854	0	0	0	0	0	0	4.17449e-05	0	Bacteria	Proteobacteria	Gammaproteobacteria	Enterobacterales	Enterobacteriaceae	Lelliottia	NA
ASV_200	0	0	0	0	0	0	0	0	0	0.000181337	0.000701436	0	0	0	0.00223839	0	0.00321143	0	0.00538402	0	0	0.00221248	0.00362332	Bacteria	Desulfobacterota	Desulfuromonadia	Sva1033	NA	NA	NA
ASV_201	0	0	0	0	0	0	0	0	0	0	0.00140287	0	0	0	0	0	0	0	0.00615317	0.00734822	0.00110582	0.00150282	0.000805182	Bacteria	Proteobacteria	Gammaproteobacteria	Vibrionales	Vibrionaceae	Vibrio	NA
ASV_202	0	0	0	0	0	0	0	0	0	0	0	0	0	0	0.00516551	0	0.00389149	0	0	0	0	0.00317262	0.00201296	Bacteria	Proteobacteria	Gammaproteobacteria	BD7-8	NA	NA	NA
ASV_203	0	0	0	0	0	0	0	0	0	0	0	0	0.00289421	0.0106993	0	0	0	0	0	0	0	0	0	Bacteria	Firmicutes	Clostridia	Clostridiales	Clostridiaceae	Candidatus Arthromitus	NA
ASV_204	0	0	0	0	0	0	0	0	0	0	0	0	0	0	0	0	0	0	0.00428524	0.00277064	0.00326939	0.00404926	0.00259854	Bacteria	Proteobacteria	Gammaproteobacteria	Vibrionales	Vibrionaceae	Vibrio	NA
ASV_205	0	0	0	0	0	0	0	0	0	0	0	0	0.000340495	0.000721298	0	0.0179856	0	0	0	0	0	0	0	Bacteria	Proteobacteria	Gammaproteobacteria	Alteromonadales	Alteromonadaceae	Alteromonas	NA
ASV_206	0.00102067	0.00104373	0.000799467	0.00293708	0.00144806	0.000570265	0.000597416	0.00136426	0.00102688	0	0	0	0	0	0	0	0	0	0	0	0	0	0	Bacteria	Proteobacteria	Gammaproteobacteria	Alteromonadales	Pseudoalteromonadaceae	Pseudoalteromonas	NA
ASV_207	0.00105256	0.000487075	0.000888297	0.00299892	0.000926757	0.000380177	0.00134419	0.0016123	0.00105708	0	0	0	0	0	0	0	0	0	0	0	0	0	0	Bacteria	Proteobacteria	Gammaproteobacteria	Oceanospirillales	Nitrincolaceae	Amphritea	NA
ASV_208	0	0.000417493	0.0126138	0.000896584	0	0	0	0	0	0	0	0	0	0	0	0	0	0	0	0	0	0	0	Bacteria	Bacteroidota	Bacteroidia	Chitinophagales	Saprospiraceae	Aureispira	NA
ASV_209	0	0.00125248	0	0.00182408	0	0.00415479	0.00227765	0	0.000422833	0	0	0	0	0	0	0	0	0	0	0	0	0	0	Bacteria	Proteobacteria	Gammaproteobacteria	Alteromonadales	Shewanellaceae	Shewanella	NA
ASV_210	0	0	0	0	0	0	0	0	0	0	0.000495131	0	0.000612891	0.00076137	0	0.0155875	0	0	0	0	0	0	0	Bacteria	Proteobacteria	Gammaproteobacteria	Oceanospirillales	Halomonadaceae	Halomonas	NA
ASV_211	0	0	0.00115479	0.00136033	0.000637146	0.00184657	0	0.0021394	0.0012383	0	0	0	0	0.00200361	0	0	0	0	0	0	0	0	0	Bacteria	Proteobacteria	Gammaproteobacteria	Alteromonadales	Shewanellaceae	Shewanella	kaireitica
ASV_212	0	0.00201788	0	0.00318442	0.00243274	0	0	0.000992187	0.0012987	0	0	0	0	0	0	0	0	0	0	0	0	0	0	Bacteria	Proteobacteria	Gammaproteobacteria	Oceanospirillales	Marinomonadaceae	Marinomonas	NA
ASV_213	0	0.00142643	0.00111037	0.001855	0.00124533	0	0.00156822	0.00198437	0.0012987	0	0	0	0	0	0	0	0	0	0	0	0	0	0	Bacteria	Campilobacterota	Campylobacteria	Campylobacterales	Arcobacteraceae	NA	NA
ASV_214	0	0	0	0	0	0	0	0	0	0	0	0	0	0	0	0	0.00317364	0	0.00780134	0.00469804	0	0.00192027	0	Bacteria	Cyanobacteria	Cyanobacteriia	Synechococcales	Cyanobiaceae	Cyanobium PCC-6307	NA
ASV_215	0	0.0027485	0	0.001113	0.00127429	0	0.00112016	0.00207739	0.00169133	0	0	0	0	0	0	0	0	0	0	0	0	0	0	Bacteria	Bacteroidota	Bacteroidia	Flavobacteriales	Flavobacteriaceae	Aurantivirga	NA
ASV_216	0	0	0	0	0	0	0	0	0	0	0.00103152	0	0	0	0	0	0	0	0	0.00582236	0.00197125	0.00417449	0	Bacteria	Proteobacteria	Gammaproteobacteria	Vibrionales	Vibrionaceae	Vibrio	NA
ASV_217	0.00124394	0	0	0.00386458	0	0	0.0030991	0	0.00181214	0	0	0	0	0	0	0	0	0	0	0	0	0	0	Bacteria	Proteobacteria	Gammaproteobacteria	Oceanospirillales	Nitrincolaceae	Pontibacterium	NA
ASV_218	0	0	0.000577393	0.000896584	0.000695068	0.00353021	0.000821447	0.00117822	0	0	0.000577653	0	0.000272396	0.00112202	0	0	0	0	0	0	0	0	0	Bacteria	Proteobacteria	Gammaproteobacteria	Vibrionales	Vibrionaceae	NA	NA
ASV_219	0.00070171	0	0.00266489	0	0	0	0	0.00331762	0.00347327	0	0	0	0	0	0	0	0	0	0	0	0	0	0	Bacteria	Proteobacteria	Gammaproteobacteria	Arenicellales	Arenicellaceae	HTCC5015	NA
ASV_220	0	0	0	0	0	0	0.00265103	0.00306958	0	0	0.00173296	0	0.00146413	0.00176317	0	0	0	0	0	0	0	0	0	Bacteria	Bacteroidota	Bacteroidia	Bacteroidales	Marinifilaceae	Marinifilum	NA
ASV_221	0	0	0	0	0	0	0	0	0	0	0.000536392	0	0	0	0.00228143	0	0.00321143	0	0.00142841	0.00124478	0	0.00317262	0.000988178	Bacteria	Proteobacteria	Alphaproteobacteria	Kiloniellales	Kiloniellaceae	NA	NA
ASV_222	0	0	0	0	0	0	0	0	0	0	0	0	0	0	0.00400327	0.00473907	0	0.00670776	0.00516427	0	0	0	0	Bacteria	Proteobacteria	Gammaproteobacteria	Pseudomonadales	Pseudomonadaceae	Pseudomonas	xiamenensis
ASV_223	0	0	0	0	0	0	0	0	0	0	0	0	0	0	0	0	0.0112211	0	0	0	0	0	0	Bacteria	Proteobacteria	Alphaproteobacteria	Rickettsiales	Mitochondria	NA	NA
ASV_224	0.00105256	0.00149602	0.00142127	0.00123667	0.00153494	0	0	0	0	0	0	0	0	0	0.000774827	0	0	0	0	0	0.00173085	0	0.00142737	Bacteria	Firmicutes	Bacilli	Lactobacillales	Streptococcaceae	Lactococcus	NA
ASV_225	0	0	0	0.00163858	0	0.00119484	0	0.00334863	0.0025974	0	0	0	0	0	0	0	0	0	0	0	0	0	0	Bacteria	Proteobacteria	Gammaproteobacteria	Alteromonadales	Colwelliaceae	Colwellia	NA
ASV_226	0	0	0	0	0	0.00325866	0	0.00350366	0.00169133	0	0	0	0	0	0	0	0	0	0	0	0	0	0	Bacteria	Bacteroidota	Bacteroidia	Flavobacteriales	Flavobacteriaceae	NA	NA
ASV_227	0	0	0	0	0	0	0	0	0	0	0.00185674	0	0	0.00168303	0.00124833	0	0.000604504	0	0	0.0028911	0.0011539	0.00254644	0	Bacteria	Proteobacteria	Gammaproteobacteria	Vibrionales	Vibrionaceae	Vibrio	NA
ASV_228	0	0	0	0	0	0.00276986	0.00209096	0	0.0038961	0	0	0	0	0	0	0	0	0	0	0	0	0	0	Bacteria	Spirochaetota	Spirochaetia	Spirochaetales	Spirochaetaceae	NA	NA
ASV_229	0	0.00125248	0	0.0012985	0	0	0	0.00499194	0.00138931	0	0	0	0	0	0	0	0	0	0	0	0	0	0	Bacteria	Proteobacteria	Gammaproteobacteria	Alteromonadales	Colwelliaceae	Colwellia	NA
ASV_230	0	0	0.00173218	0.00117483	0.000666107	0.00211813	0	0.00155029	0.00166113	0	0	0	0	0	0	0	0	0	0	0	0	0	0	Bacteria	Bacteroidota	Bacteroidia	Flavobacteriales	Flavobacteriaceae	Tenacibaculum	NA
ASV_231	0.00054223	0.000904568	0.00146569	0.00139125	0.00118741	0	0	0.0026355	0.00105708	0	0	0	0	0	0	0	0	0	0	0	0	0	0	Bacteria	Bacteroidota	Bacteroidia	Flavobacteriales	Flavobacteriaceae	Flavirhabdus	NA
ASV_232	0.00350855	0.000904568	0.00137686	0	0	0	0	0	0	0	0	0	0	0	0.00426155	0	0.000604504	0	0	0	0	0	0	Bacteria	Firmicutes	Bacilli	Lactobacillales	Lactobacillaceae	Lactobacillus	intestinalis
ASV_233	0	0	0	0	0	0	0	0	0	0	0.00136161	0	0	0	0.00340063	0	0.00192686	0.00362582	0	0	0	0.00196201	0.00117117	Bacteria	Desulfobacterota	Syntrophobacteria	Syntrophobacterales	NA	NA	NA
ASV_234	0	0	0	0.00145308	0.00159286	0	0.00197894	0.0026665	0.00120809	0	0	0	0	0	0	0	0	0	0	0	0	0	0	Bacteria	Bacteroidota	Bacteroidia	Flavobacteriales	Flavobacteriaceae	Aurantivirga	NA
ASV_235	0	0.00327036	0	0	0.0038808	0	0.00190426	0	0	0	0	0	0	0	0	0	0	0	0	0	0	0	0	Bacteria	Bacteroidota	Bacteroidia	Flavobacteriales	Flavobacteriaceae	Winogradskyella	NA
ASV_236	0	0.00139164	0.000977126	0.00083475	0	0	0.00074677	0.00303857	0.00217457	0	0	0	0	0	0	0	0	0	0	0	0	0	0	Bacteria	Bacteroidota	Bacteroidia	Flavobacteriales	Cryomorphaceae	Vicingus	NA
ASV_237	0	0	0	0	0.000637146	0.000868975	0.000709432	0.00226343	0.00135911	0	0	0	0.000851238	0.0014426	0	0	0	0	0	0	0	0.00100188	0	Bacteria	Actinobacteriota	Acidimicrobiia	Actinomarinales	NA	NA	NA
ASV_238	0	0	0	0	0	0	0	0	0	0	0	0	0	0	0	0.0157017	0	0	0	0	0	0	0	Bacteria	Proteobacteria	Gammaproteobacteria	Burkholderiales	Rhodocyclaceae	Denitromonas	NA
ASV_239	0	0	0	0	0	0	0	0	0	0	0	0	0	0	0	0	0	0	0	0	0.0131737	0	0	Bacteria	Firmicutes	Bacilli	Mycoplasmatales	Mycoplasmataceae	Candidatus Bacilloplasma	NA
ASV_240	0.00149911	0.00142643	0.000755052	0.00182408	0.00133221	0	0.000821447	0.000775146	0.000483238	0	0	0	0	0	0	0	0	0	0	0	0	0	0	Bacteria	Proteobacteria	Gammaproteobacteria	Alteromonadales	Colwelliaceae	Colwellia	NA
ASV_241	0	0	0	0	0	0	0	0	0	0	0	0	0.00915932	0	0	0	0	0	0	0	0	0	0	Bacteria	Proteobacteria	Alphaproteobacteria	NA	NA	NA	NA
ASV_242	0	0	0	0	0	0	0	0	0	0	0	0	0.000919337	0.00180325	0	0.00319744	0	0.00707034	0.00681244	0	0	0	0	Bacteria	Firmicutes	Clostridia	Lachnospirales	Lachnospiraceae	Lachnospiraceae NK4A136 group	bacterium
ASV_243	0	0	0	0	0	0	0	0	0	0	0	0	0	0	0.00447678	0	0.00392927	0	0	0	0	0.0025047	0	Bacteria	Desulfobacterota	Desulfobacteria	Desulfobacterales	Desulfosarcinaceae	Sva0081 sediment group	NA
ASV_244	0	0	0	0	0	0.00722335	0	0	0	0	0	0	0	0	0	0	0	0	0	0	0	0	0	Bacteria	Proteobacteria	Gammaproteobacteria	Vibrionales	Vibrionaceae	Vibrio	NA
ASV_245	0.000606022	0.000730613	0	0.00244242	0.00136117	0.00029871	0.000970801	0.0010542	0.000875868	0	0	0	0	0	0	0	0	0	0	0	0	0	0	Bacteria	Proteobacteria	Gammaproteobacteria	Alteromonadales	Pseudoalteromonadaceae	Pseudoalteromonas	NA
ASV_246	0	0	0	0	0	0	0	0	0	0	0	0	0	0	0	0	0.00993653	0	0	0	0	0	0	Bacteria	Proteobacteria	Alphaproteobacteria	Rickettsiales	Mitochondria	NA	NA
ASV_247	0.00133963	0.00208746	0	0	0.00214313	0	0.00119483	0	0.00157052	0	0	0	0	0	0	0	0	0	0	0	0	0	0	Bacteria	Proteobacteria	Gammaproteobacteria	Oceanospirillales	Nitrincolaceae	Amphritea	NA
ASV_248	0	0	0	0	0	0	0	0	0	0	0.00202179	0	0	0	0.00111919	0	0	0	0.00571366	0.00256987	0	0	0.00248875	Bacteria	Proteobacteria	Gammaproteobacteria	Vibrionales	Vibrionaceae	Vibrio	NA
ASV_249	0	0.00166997	0	0.00272067	0.00167975	0	0	0.000682128	0.0012685	0	0	0	0	0	0	0	0	0	0	0	0	0	0	Bacteria	Proteobacteria	Gammaproteobacteria	Alteromonadales	Shewanellaceae	Psychrobium	NA
ASV_250	0	6.95822e-05	0	0	0	0	0	0	0	0	0.000330087	0	0.00105553	0.000520938	0	0.00342583	0	0.00870196	0.00527415	0	0	0	0	Bacteria	Bacteroidota	Bacteroidia	Bacteroidales	Prevotellaceae	Alloprevotella	NA
ASV_251	0.00197755	0	0.000577393	0	0	0	0	0	0	0	0	0	0.000783139	0	0	0.00228389	0.00219133	0.00172226	0.00164817	0	0.00120198	0	0	Bacteria	Firmicutes	Bacilli	Lactobacillales	Lactobacillaceae	Lactobacillus	NA
ASV_252	0	0	0	0	0	0	0	0	0	0	0.00181548	0	0.00551602	0.00120216	0	0	0.000717848	0	0	0	0	0	0	Bacteria	Fusobacteriota	Fusobacteriia	Fusobacteriales	Fusobacteriaceae	Cetobacterium	somerae
ASV_253	0	0	0	0.000958417	0.00173767	0	0.0026137	0.00186035	0.000845666	0	0	0	0	0	0	0	0	0	0	0	0	0	0	Bacteria	Bacteroidota	Bacteroidia	Flavobacteriales	Flavobacteriaceae	Aurantivirga	NA
ASV_254	0	0	0	0	0	0	0	0	0	0	0	0	0	0.000400721	0	0	0	0	0	0.00959685	0	0	0	Bacteria	Proteobacteria	Gammaproteobacteria	Vibrionales	Vibrionaceae	Photobacterium	damselae
ASV_255	0	0.00236579	0.000888297	0.0012985	0.000839874	0	0.000672093	0.00114722	0.000543642	0	0	0	0	0.000641154	0	0	0	0	0	0	0	0	0	Bacteria	Proteobacteria	Gammaproteobacteria	Oceanospirillales	Nitrincolaceae	Profundimonas	NA
ASV_256	0	0	0	0	0	0	0	0	0	0	0	0	0.000476693	0.00132238	0.000731781	0.00565262	0	0.00743292	0	0	0	0	0	Bacteria	Bacteroidota	Bacteroidia	Bacteroidales	Muribaculaceae	NA	NA
ASV_257	0.000797397	0.000487075	0.00213191	0.000958417	0.00110052	0.00141208	0.000821447	0.000186035	0.000151012	0	0	0	0	0	0	0	0	0	0	0	0	0	0	Bacteria	Bacteroidota	Bacteroidia	Flavobacteriales	Flavobacteriaceae	NA	NA
ASV_258	0	0	0	0	0	0	0	0	0.000151012	0	0.00185674	0	0	0.0010018	0.000645689	0.00296905	0.000340033	0.00525743	0.0035161	0	0	0	0	Bacteria	Bacteroidota	Bacteroidia	Bacteroidales	Muribaculaceae	NA	NA
ASV_259	0	0	0	0	0.000868835	0	0	0	0	0	0	0	0.00190677	0.00328591	0.00137747	0	0	0.00208484	0.0019778	0	0	0	0	Bacteria	Proteobacteria	Alphaproteobacteria	Kiloniellales	Kiloniellaceae	NA	NA
ASV_260	0	0	0	0	0	0	0	0	0	0	0.00185674	0	0	0	0	0.00319744	0	0.00707034	0.00681244	0	0	0	0	Bacteria	Myxococcota	Polyangia	Haliangiales	Haliangiaceae	Haliangium	NA
ASV_261	0	0	0	0	0	0	0	0	0	0	0	0	0	0	0.00193707	0	0.000906755	0	0.000879024	0.00116447	0	0.00392402	0.00150057	Bacteria	Bacteroidota	Bacteroidia	Flavobacteriales	Flavobacteriaceae	Eudoraea	NA
ASV_262	0	0	0	0	0	0	0	0	0	0	0	0	0	0.000601082	0	0	0	0	0	0.0028911	0	0.00367355	0.00237895	Bacteria	Proteobacteria	Gammaproteobacteria	Vibrionales	Vibrionaceae	Vibrio	NA
ASV_263	0	0	0	0	0	0	0	0	0	0	0	0	0	0	0	0	0	0	0.00164817	0.0028911	0.00274052	0.00162805	0.00208615	Bacteria	Proteobacteria	Gammaproteobacteria	Vibrionales	Vibrionaceae	Catenococcus	NA
ASV_264	0.000606022	0.000765404	0.000843882	0	0	0	0	0	0	0.00148696	0	0	0	0	0	0	0	0	0	0	0.00293283	0.00271342	0.000365992	Bacteria	Proteobacteria	Gammaproteobacteria	Enterobacterales	Hafniaceae	Hafnia-Obesumbacterium	NA
ASV_265	0	0.000765404	0	0.001113	0.00124533	0.000841819	0.000634755	0	0.00120809	0	0	0	0	0	0	0	0.00173795	0	0	0	0	0	0	Bacteria	Bacteroidota	Bacteroidia	Bacteroidales	Bacteroidetes BD2-2	NA	NA
ASV_266	0	0	0	0	0	0.00630007	0	0	0	0	0	0	0	0	0	0	0	0	0	0	0	0	0	Bacteria	Proteobacteria	Gammaproteobacteria	Vibrionales	Vibrionaceae	Vibrio	NA
ASV_267	0	0	0	0	0	0	0	0	0	0	0.00173296	0	0	0	0	0.000228389	0	0	0.000769146	0.00200771	0.00206741	0.000918389	0.00223255	Bacteria	Proteobacteria	Gammaproteobacteria	Vibrionales	Vibrionaceae	Photobacterium	NA
ASV_268	0	0	0	0.00136033	0	0	0	0.00353466	0.00202356	0	0	0	0	0	0	0	0	0	0	0	0	0	0	Bacteria	Proteobacteria	Gammaproteobacteria	Arenicellales	Arenicellaceae	HTCC5015	NA
ASV_269	0	0	0	0	0	0	0	0	0	0	0	0	0	0	0	0	0	0	0	0	0.0107697	0	0	Bacteria	Bdellovibrionota	Bdellovibrionia	Bacteriovoracales	Bacteriovoracaceae	NA	NA
ASV_270	0	0	0	0.00265883	0	0	0	0.0021084	0.00199336	0	0	0	0	0	0	0	0	0	0	0	0	0	0	Bacteria	Proteobacteria	Gammaproteobacteria	Alteromonadales	Pseudoalteromonadaceae	Pseudoalteromonas	NA
ASV_271	0	0	0	0	0	0.00461643	0	0	0	0	0	0	0	0.00196353	0	0	0	0	0	0	0	0	0	Bacteria	Proteobacteria	Gammaproteobacteria	Alteromonadales	Shewanellaceae	Shewanella	atlantica
ASV_272	0	0	0	0	0	0	0	0	0	0	0.00177422	0	0	0	0.00189402	0	0.00177573	0.00770486	0	0	0	0	0	Bacteria	Desulfobacterota	Desulfobacteria	Desulfobacterales	Desulfosarcinaceae	Sva0081 sediment group	NA
ASV_273	0	0	0	0	0	0	0	0	0	0	0	0.000346001	0	0	0.00146356	0	0.00196464	0	0.00274695	0	0	0.00338134	0.000731984	Bacteria	Proteobacteria	Gammaproteobacteria	Cellvibrionales	Halieaceae	Halioglobus	NA
ASV_274	0	0	0	0	0	0	0	0	0	0	0	0	0	0	0	0	0.00540275	0	0.00329634	0	0	0	0.00157377	Bacteria	Proteobacteria	Alphaproteobacteria	Tistrellales	Geminicoccaceae	NA	NA
ASV_275	0	0	0	0	0.000202728	0.00268839	0	0.00176733	0	0	0	0	0	0.00208375	0	0	0	0	0	0	0	0	0	Bacteria	Bacteroidota	Bacteroidia	Flavobacteriales	Flavobacteriaceae	Lutibacter	NA
ASV_276	0	0.00187872	0.00106596	0	0.000955718	0.000543109	0.000448062	0.00220141	0	0	0	0	0	0	0	0	0	0	0	0	0	0	0	Bacteria	Bacteroidota	Bacteroidia	Flavobacteriales	NS9 marine group	NA	NA
ASV_277	0	0	0	0	0	0	0	0	0	0	0	0	0	0	0.000645689	0.0059952	0	0.00843002	0	0	0	0	0	Bacteria	Bacteroidota	Bacteroidia	Bacteroidales	Muribaculaceae	NA	NA
ASV_278	0	0	0	0.0001855	0.000231689	0.000678887	7.4677e-05	0	0	0	0	0	0	0	0	0	0	0	0	0.00509958	0	0	0.00161036	Bacteria	Proteobacteria	Gammaproteobacteria	Vibrionales	Vibrionaceae	Vibrio	NA
ASV_279	0	0.00257454	0	0	0.00220105	0	0	0.00186035	0	0	0	0	0	0	0	0	0	0	0	0	0	0	0	Bacteria	Proteobacteria	Gammaproteobacteria	Alteromonadales	Colwelliaceae	Colwellia	NA
ASV_280	0	0.000765404	0.00137686	0.000309167	0.000579223	0.000515954	0.000522739	0.00164331	0.00117789	0	0	0	0	0	0	0	0	0	0	0	0	0	0	Bacteria	Bacteroidota	Bacteroidia	Flavobacteriales	Flavobacteriaceae	Pseudofulvibacter	NA
ASV_281	0	0	0	0	0	0	0	0	0	0	0	0	0	0	0	0	0	0	0	0.00522004	0	0.00321436	0	Bacteria	Proteobacteria	Gammaproteobacteria	Vibrionales	Vibrionaceae	Vibrio	NA
ASV_282	0	0.000521866	0	0.000711084	0	0.00187373	0.000896124	0.00074414	0.00151012	0	0	0	0	0	0	0	0	0	0	0	0	0	0	Bacteria	Proteobacteria	Gammaproteobacteria	Alteromonadales	Moritellaceae	Moritella	NA
ASV_283	0	0	0	0	0.00075299	0	0	0	0	0	0	0	0.000953386	0.00304548	0.00180793	0	0	0	0.000769146	0	0	0.000584429	0.00043919	Bacteria	Proteobacteria	Alphaproteobacteria	Rhodospirillales	Magnetospiraceae	NA	NA
ASV_284	0	0	0	0	0	0	0	0	0	0.00068908	0.000949001	0.000519001	0.000953386	0.00112202	0.000301322	0.000685166	0.000491159	0	0	0.000722775	0	0.00141933	0.000512389	Bacteria	Firmicutes	Bacilli	Bacillales	Bacillaceae	NA	NA
ASV_285	0	0	0	0	0	0.00423625	0.00179225	0	0	0	0	0	0	0	0	0	0	0	0	0	0	0	0	Bacteria	Proteobacteria	Gammaproteobacteria	Vibrionales	Vibrionaceae	Aliivibrio	wodanis
ASV_286	0	0	0	0	0	0	0	0	0	0	0	0	0	0	0	0	0	0	0.00824085	0	0	0.00384053	0.00135417	Bacteria	Proteobacteria	Gammaproteobacteria	Alteromonadales	NA	NA	NA
ASV_287	0	0	0	0.00154583	0	0	0	0.00198437	0.00265781	0	0	0	0	0	0	0	0	0	0	0	0	0	0	Bacteria	Bacteroidota	Bacteroidia	Flavobacteriales	Flavobacteriaceae	Aurantivirga	NA
ASV_288	0	0	0	0	0	0	0	0	0	0	0	0	0	0	0	0	0.00396705	0.00852067	0	0	0	0	0	Bacteria	Proteobacteria	Gammaproteobacteria	Oceanospirillales	Endozoicomonadaceae	Kistimonas	NA
ASV_289	0	0	0	0.00287525	0	0	0.00392054	0	0	0	0	0	0	0	0	0	0	0	0	0	0	0	0	Bacteria	Proteobacteria	Gammaproteobacteria	Cellvibrionales	Cellvibrionaceae	NA	NA
ASV_290	0	0	0	0	0	0	0	0	0	0	0	0	0	0.00268483	0.000731781	0	0.00215354	0	0	0	0.000865426	0.0012106	0.000365992	Bacteria	Proteobacteria	Gammaproteobacteria	Burkholderiales	Comamonadaceae	Pelomonas	NA
ASV_291	0	0	0	0	0	0	0	0	0	0	0.000412609	0	0.00105553	0	0	0.00485326	0	0.00643582	0	0	0	0	0	Bacteria	Bacteroidota	Bacteroidia	Bacteroidales	Bacteroidaceae	Bacteroides	acidifaciens
ASV_292	0	0	0	0	0	0	0	0	0	0	0	0.00132634	0	0	0.00232448	0	0.00249358	0	0	0	0.00259628	0	0	Bacteria	Nitrospirota	Nitrospiria	Nitrospirales	Nitrospiraceae	Nitrospira	NA
ASV_293	0.000318959	0	0	0.002597	0	0	0.00149354	0.00192236	0	0	0	0	0	0	0	0	0	0	0	0	0	0	0	Bacteria	Campilobacterota	Campylobacteria	Campylobacterales	Arcobacteraceae	NA	NA
ASV_294	0	0	0	0	0	0	0	0	0	0	0	0	0	0	0	0.00302615	0	0.00462292	0.0101088	0	0	0	0	Bacteria	Firmicutes	Bacilli	Staphylococcales	Staphylococcaceae	NA	NA
ASV_295	0	0	0	0	0	0	0	0	0	0	0	0	0	0	0	0	0.00268248	0	0	0	0.00274052	0	0.00248875	Bacteria	Proteobacteria	Gammaproteobacteria	Steroidobacterales	Woeseiaceae	Woeseia	NA
ASV_296	0	0	0	0	0	0.00529532	0	0	0	0	0	0	0	0	0	0	0	0	0	0	0	0	0	Bacteria	Firmicutes	Clostridia	Peptostreptococcales-Tissierellales	Fusibacteraceae	Fusibacter	NA
ASV_297	0	0	0	0	0	0	0	0	0	0	0	0	0	0	0	0	0	0	0	0.00389496	0.0023078	0.00200376	0	Bacteria	Proteobacteria	Gammaproteobacteria	Alteromonadales	Shewanellaceae	Psychrobium	NA
ASV_298	0	0	0	0	0	0	0	0	0	0	0	0	0	0.00152274	0.00451982	0	0	0	0	0	0	0.0020455	0	Bacteria	Proteobacteria	Gammaproteobacteria	Steroidobacterales	Woeseiaceae	Woeseia	NA
ASV_299	0	0.000278329	0.000577393	0.000772917	0.000637146	0.00100475	0	0.00155029	0.00105708	0	0	0	0	0	0	0	0	0	0	0	0	0	0	Bacteria	Bacteroidota	Bacteroidia	Flavobacteriales	Flavobacteriaceae	Tenacibaculum	NA
ASV_300	0	0	0	0	0	0.00513238	0	0	0	0	0	0	0	0	0	0	0	0	0	0	0	0	0	Bacteria	Proteobacteria	Gammaproteobacteria	Alteromonadales	Moritellaceae	Moritella	NA
ASV_301	0.00210513	0	0.00133245	0.00105117	2.89612e-05	0.000190088	0.000410724	0	0.00120809	0	0	0	0	0	0	0	0	0	0	0	0	0	0	Bacteria	Proteobacteria	Gammaproteobacteria	Alteromonadales	Colwelliaceae	Colwellia	NA
ASV_302	0	0	0	0	0	0	0	0.00251147	0.00190275	0	0	0	0	0.00176317	0	0	0	0	0	0	0	0	0	Bacteria	Bacteroidota	Bacteroidia	Bacteroidales	Marinifilaceae	Marinifilum	NA
ASV_303	0	0	0	0	0	0	0	0	0	0	0.00140287	0	0	0	0	0.00142743	0	0	0	0	0	0.00404926	0.00117117	Bacteria	Proteobacteria	Gammaproteobacteria	Vibrionales	Vibrionaceae	Vibrio	fortis
ASV_304	0	0	0	0	0	0	0	0	0	0	0	0	0	0	0	0	0	0	0	0	0.0090389	0	0	Bacteria	Proteobacteria	Alphaproteobacteria	Rickettsiales	Mitochondria	NA	NA
ASV_305	0	0	0	0	0	0	0	0	0	0	0	0	0.000408594	0.000641154	0	0.00245518	0	0.00716099	0.00406549	0	0	0	0	Bacteria	Proteobacteria	Gammaproteobacteria	Burkholderiales	Sutterellaceae	Parasutterella	NA
ASV_306	0	0	0	0	0	0	0	0	0	0	0	0	0	0	0.00520856	0	0.000982318	0	0	0	0	0.0016698	0	Bacteria	Desulfobacterota	Desulfobacteria	Desulfobacterales	Desulfosarcinaceae	Sva0081 sediment group	NA
ASV_307	0	0	0	0	0	0	0	0	0	0	0	0	0	0	0	0	0	0	0.00922975	0.00297141	0	0.0012106	0	Bacteria	Proteobacteria	Gammaproteobacteria	Vibrionales	Vibrionaceae	Vibrio	NA
ASV_308	0	0	0	0	0	0	0	0	0	0	0	0	0	0	0	0	0	0	0	0.00742853	0	0	0	Bacteria	Proteobacteria	Gammaproteobacteria	Vibrionales	Vibrionaceae	Photobacterium	NA
ASV_309	0	0.00285287	0.000710637	0	0.00136117	0	0.00104548	0.000341064	0	0	0	0	0	0	0	0	0	0	0	0	0	0	0	Bacteria	Bacteroidota	Bacteroidia	Flavobacteriales	Flavobacteriaceae	Nonlabens	NA
ASV_310	0	0	0	0.000865667	0	0.00173795	0	0.00201538	0.000785261	0	0	0	0	0	0	0	0	0	0	0	0	0	0	Bacteria	Patescibacteria	Gracilibacteria	JGI 0000069-P22	NA	NA	NA
ASV_311	0	0.000730613	0	0.00234967	0.000405456	0.00059742	0	0.000713134	0.000815464	0	0	0	0	0	0	0	0	0	0	0	0	0	0	Bacteria	Proteobacteria	Gammaproteobacteria	Alteromonadales	Pseudoalteromonadaceae	Pseudoalteromonas	NA
ASV_312	0	0	0	0.00197867	0.000781951	0	0.00100814	0.00117822	0.000815464	0	0	0	0	0	0	0	0	0	0	0	0	0	0	Bacteria	Proteobacteria	Gammaproteobacteria	Oceanospirillales	Nitrincolaceae	Amphritea	NA
ASV_313	0	0	0	0	0	0	0	0	0.00229538	0	0	0	0.00122578	0.00208375	0.000817873	0	0	0	0	0	0	0	0	Bacteria	Proteobacteria	Gammaproteobacteria	Steroidobacterales	Woeseiaceae	Woeseia	NA
ASV_314	0	0.00097415	0.000310904	0.00151492	0.00075299	0.000407332	0.000410724	0.000496093	0.000906071	0	0	0	0	0	0	0	0	0	0	0	0	0	0	Bacteria	Proteobacteria	Gammaproteobacteria	Alteromonadales	Pseudoalteromonadaceae	Pseudoalteromonas	NA
ASV_315	0	0.00368785	0	0.00170042	0	0	0	0.000496093	0.000120809	0	0	0	0	0	0	0	0	0	0	0	0	0	0	Bacteria	Proteobacteria	Gammaproteobacteria	Arenicellales	Arenicellaceae	HTCC5015	NA
ASV_316	0	0	0	0	0	0	0	0	0	0	0.00193926	0	0	0.00536967	0	0	0	0	0	0	0	0	0	Bacteria	Proteobacteria	Alphaproteobacteria	Caulobacterales	Caulobacteraceae	Caulobacter	NA
ASV_317	0	0	0	0	0	0	0	0	0	0	0	0	0	0	0	0	0	0	0.0198879	0	0	0	0	Bacteria	Proteobacteria	Alphaproteobacteria	Rhodobacterales	Rhodobacteraceae	Roseobacter clade NAC11-7 lineage	NA
ASV_318	0	0	0	0	0	0.0024983	0	0	0	0	0	0	0	0.00348628	0	0	0	0	0	0	0	0	0	Bacteria	Bacteroidota	Bacteroidia	Bacteroidales	Marinifilaceae	Marinifilum	NA
ASV_319	0	0	0	0	0	0	0	0	0	0.000580278	0	0	0	0	0	0	0	0	0.00659268	0.00144555	0	0.00275517	0	Bacteria	Bacteroidota	Bacteroidia	Flavobacteriales	Flavobacteriaceae	Lutimonas	NA
ASV_320	0	0	0	0	0	0	0	0	0	0	0	0	0	0	0	0	0	0	0	0.00714745	0	0	0	Bacteria	Proteobacteria	Gammaproteobacteria	Vibrionales	Vibrionaceae	Vibrio	NA
ASV_321	0	0	0	0	0	0	0	0	0	0	0.00115531	0	0	0	0	0	0	0	0.00373585	0.000722775	0.00163469	0.00137758	0.00109798	Bacteria	Proteobacteria	Gammaproteobacteria	Alteromonadales	Pseudoalteromonadaceae	Pseudoalteromonas	NA
ASV_322	0	0	0	0	0	0	0	0	0	0	0	0	0	0.00136245	0	0.00262647	0	0.00435098	0.00527415	0	0	0	0	Bacteria	Firmicutes	Clostridia	Lachnospirales	Lachnospiraceae	Lachnospiraceae NK4A136 group	NA
ASV_323	0	0	0	0	0	0	0	0	0	0	0.00148539	0	0.00473288	0	0	0	0	0	0	0	0	0	0	Bacteria	Firmicutes	Clostridia	Peptostreptococcales-Tissierellales	Peptostreptococcaceae	Romboutsia	NA
ASV_324	0	0	0.000799467	0	0.000434417	0.00119484	0	0.0016123	0.00135911	0	0	0	0	0	0	0	0	0	0	0	0	0	0	Bacteria	Proteobacteria	Gammaproteobacteria	Alteromonadales	Shewanellaceae	Shewanella	NA
ASV_325	0.000988773	0	0	0	0	0.000977597	0	0	0.000604047	0	0	0	0	0.00256462	0.000990056	0	0	0	0	0	0	0	0	Bacteria	Bacteroidota	Bacteroidia	Flavobacteriales	Flavobacteriaceae	Lutimonas	halocynthiae
ASV_326	0	0	0	0	0	0	0	0	0	0.000290139	0	0	0	0	0.00176488	0	0.00283361	0	0	0.000883392	0	0	0.000988178	Bacteria	Bacteroidota	Bacteroidia	Flavobacteriales	Flavobacteriaceae	Flavobacterium	succinicans
ASV_327	0	0	0	0	0	0	0	0	0	0	0	0.00253734	0	0	0.00529465	0	0	0	0	0.000240925	0	0	0	Bacteria	Firmicutes	Bacilli	Lactobacillales	Streptococcaceae	Streptococcus	NA
ASV_328	0	0.00128727	0	0.000494667	0	0.000624576	0.000784109	0.00120923	0.00102688	0	0	0	0	0	0	0	0	0	0	0	0	0	0	Bacteria	Proteobacteria	Gammaproteobacteria	Alteromonadales	Moritellaceae	Moritella	NA
ASV_329	0	0.000765404	0.000932712	0.00064925	0.000868835	0	0.000970801	0.00114722	0.000362428	0	0	0	0	0	0	0	0	0	0	0	0	0	0	Bacteria	Bacteroidota	Bacteroidia	Flavobacteriales	Flavobacteriaceae	Aurantivirga	NA
ASV_330	0	0	0	0	0	0	0	0	0	0	0.000783958	0	0	0	0.00245362	0	0.000755629	0	0	0	0	0.00200376	0.00091498	Bacteria	Acidobacteriota	Thermoanaerobaculia	Thermoanaerobaculales	Thermoanaerobaculaceae	Subgroup 10	NA
ASV_331	0	0	0	0	0	0.00450781	0	0	0	0	0	0	0	0	0	0	0	0	0	0	0	0	0	Bacteria	Proteobacteria	Gammaproteobacteria	Alteromonadales	Moritellaceae	Moritella	NA
ASV_332	0	0.00104373	0	0.00105117	0.00133221	0	0.000410724	0.000527099	0.000845666	0	0	0	0	0	0	0	0	0	0	0	0	0	0	Bacteria	Bacteroidota	Bacteroidia	Flavobacteriales	Flavobacteriaceae	Polaribacter	NA
ASV_333	0	0	0	0	0	0	0	0	0	0	0	0	0	0.00116209	0.00116224	0	0	0.00607324	0.00472476	0	0	0	0	Bacteria	Desulfobacterota	Desulfovibrionia	Desulfovibrionales	Desulfovibrionaceae	Desulfovibrio	NA
ASV_334	0	0	0	0	0	0	0	0	0	0	0	0	0	0	0	0	0	0	0	0.00256987	0	0.00246295	0.00153717	Bacteria	Proteobacteria	Gammaproteobacteria	Alteromonadales	Pseudoalteromonadaceae	Pseudoalteromonas	NA
ASV_335	0.000414647	0	0.000755052	0.000711084	0.00049234	0.000733198	0.000373385	0.000682128	0.00105708	0	0	0	0	0	0	0	0	0	0	0	0	0	0	Bacteria	Desulfobacterota	Desulfobulbia	Desulfobulbales	Desulfobulbaceae	NA	NA
ASV_336	0	0.000904568	0	0	0	0.00135777	0	0	0	0	0	0	0	0	0.003745	0	0	0	0	0	0	0	0	Bacteria	Firmicutes	Bacilli	Lactobacillales	Lactobacillaceae	Lactobacillus	reuteri
ASV_337	0.000606022	0	0	0.000371	0.000868835	0.000651731	0.000672093	0.00186035	0	0	0	0	0	0	0	0	0	0	0	0	0	0	0	Bacteria	Bacteroidota	Bacteroidia	Flavobacteriales	Flavobacteriaceae	Pseudofulvibacter	NA
ASV_338	0	0.000904568	0	0	0.000781951	0	0	0.00198437	0.00138931	0	0	0	0	0	0	0	0	0	0	0	0	0	0	Bacteria	Bacteroidota	Bacteroidia	Flavobacteriales	Cryomorphaceae	NA	NA
ASV_339	0	0	0	0	0	0	0	0	0	0	0	0	0.000612891	0.000520938	0	0.0020555	0	0.00453227	0.00505439	0	0	0	0	Bacteria	Bacteroidota	Bacteroidia	Bacteroidales	Bacteroidaceae	Bacteroides	sartorii
ASV_340	0	0	0	0	0	0	0	0	0	0	0	0	0	0	0.000559597	0	0.00385371	0	0	0	0	0.00200376	0	Bacteria	Desulfobacterota	Desulfobulbia	Desulfobulbales	Desulfocapsaceae	Desulfopila	NA
ASV_341	0	0	0	0	0	0	0	0	0	0	0	0	0	0	0	0.004111	0	0.0049855	0.00384573	0	0	0	0	Bacteria	Firmicutes	Clostridia	Oscillospirales	Ruminococcaceae	Faecalibacterium	NA
ASV_342	0	0	0	0	0	0	0	0	0	0	0	0	0	0	0	0	0	0	0.0178002	0	0	0	0	Bacteria	Proteobacteria	Gammaproteobacteria	NA	NA	NA	NA
ASV_343	0	0	0	0	0	0	0	0.00269751	0	0	0	0	0	0	0	0.0020555	0	0.00335388	0	0	0	0	0	Bacteria	Proteobacteria	Gammaproteobacteria	Enterobacterales	Enterobacteriaceae	Enterobacter	NA
ASV_344	0	0	0	0	0	0	0	0	0	0	0.00152665	0	0.00153223	0.00220397	0.00094701	0	0	0	0	0	0	0	0	Bacteria	Proteobacteria	Alphaproteobacteria	Rhizobiales	Rhizobiaceae	Allorhizobium-Neorhizobium-Pararhizobium-Rhizobium	NA
ASV_345	0	0	0	0	0	0	0	0	0	0	0	0	0	0	0	0	0.00491159	0	0	0.000883392	0	0	0.000256194	Bacteria	Firmicutes	Bacilli	Staphylococcales	Staphylococcaceae	Staphylococcus	NA
ASV_346	0	0	0	0	0	0	0	0	0	0	0.00552897	0.001384	0	0	0	0	0	0	0	0	0	0	0	Bacteria	Proteobacteria	Alphaproteobacteria	Rickettsiales	Anaplasmataceae	Candidatus Cryptoplasma	NA
ASV_347	0	0	0	0	0	0	0	0	0	0	0	0	0	0	0	0	0	0	0.0150533	0	0	0	0.000768583	Bacteria	Proteobacteria	Gammaproteobacteria	Alteromonadales	Colwelliaceae	Thalassotalea	NA
ASV_348	0	0.00135685	0.00128803	3.09167e-05	0	0	0.000560078	0.00201538	0.000241619	0	0	0	0	0	0	0	0	0	0	0	0	0	0	Bacteria	Proteobacteria	Gammaproteobacteria	Oceanospirillales	Nitrincolaceae	Pontibacterium	NA
ASV_349	0	0	0	0	0	0	0	0	0	0	0	0	0	0	0	0	0	0.00634518	0.00944951	0	0	0	0	Bacteria	Firmicutes	Clostridia	Lachnospirales	Lachnospiraceae	Lachnoclostridium	NA
ASV_350	0	0	0	0	0	0	0.000896124	0.000496093	0.0012685	0	0	0	0	0	0	0.000628069	0	0	0	0	0	0.00254644	0	Bacteria	Proteobacteria	Alphaproteobacteria	Kiloniellales	Kiloniellaceae	NA	NA
ASV_351	0	0	0	0	0	0	0	0	0	0	0	0	0	0	0.00301322	0	0	0	0	0.00200771	0	0	0.00124437	Bacteria	Proteobacteria	Gammaproteobacteria	Steroidobacterales	Woeseiaceae	Woeseia	NA
ASV_352	0	0	0	0	0	0	0	0	0	0	0	0	0	0	0	0.00251228	0	0.00716099	0.00340622	0	0	0	0	Bacteria	Firmicutes	Bacilli	Staphylococcales	Staphylococcaceae	Staphylococcus	NA
ASV_353	0.00194565	0	0	0	0	0	0.000298708	0	0	0	0	0	0	0.00132238	0	0	0	0	0	0	0	0	0.00186656	Bacteria	Proteobacteria	Alphaproteobacteria	Sphingomonadales	Sphingomonadaceae	Sphingomonas	koreensis
ASV_354	0	0	0	0	0	0	0	0	0	0	0	0	0.00268991	0.00220397	0.000817873	0	0	0	0	0	0	0	0	Bacteria	Chloroflexi	Dehalococcoidia	S085	NA	NA	NA
ASV_355	0.000669814	0	0.00128803	0.000680167	0.000463379	0.000543109	0	0.000806152	0	0	0	0	0	0	0	0	0	0	0	0	0	0.000751409	0	Bacteria	Desulfobacterota	Desulfobulbia	Desulfobulbales	Desulfocapsaceae	SEEP-SRB4	NA
ASV_356	0	0.000661031	0	0.00046375	0.00098468	0.000488798	0	0.000837157	0.00117789	0	0	0	0	0	0	0	0	0	0	0	0	0	0	Bacteria	Bacteroidota	Bacteroidia	Flavobacteriales	Flavobacteriaceae	Pseudofulvibacter	NA
ASV_357	0	0	0	0.00244242	0	0	0.00112016	0	0.0012987	0	0	0	0	0	0	0	0	0	0	0	0	0	0	Bacteria	Campilobacterota	Campylobacteria	Campylobacterales	Arcobacteraceae	NA	NA
ASV_358	0	0	0	0	0	0	0	0	0	0	0	0	0	0.00168303	0	0	0.00226689	0.00253807	0	0.000883392	0	0	0	Bacteria	Actinobacteriota	Acidimicrobiia	Actinomarinales	NA	NA	NA
ASV_359	0	0	0	0	0	0	0	0	0	0	0	0	0	0.000400721	0	0	0.00272027	0	0.00406549	0	0	0	0.00120777	Bacteria	Actinobacteriota	Acidimicrobiia	Actinomarinales	NA	NA	NA
ASV_360	0	0	0	0.000711084	0	0.00108622	0	0.00111621	0.000724857	0	0	0	0	0.00112202	0	0	0	0	0	0	0	0	0	Bacteria	Proteobacteria	Gammaproteobacteria	Alteromonadales	Shewanellaceae	Shewanella	schlegeliana
ASV_361	0	0	0	0	0	0	0	0	0	0	0.00231061	0	0	0.00264476	0	0	0	0.000997099	0.0019778	0	0	0	0	Bacteria	Firmicutes	Clostridia	Lachnospirales	Lachnospiraceae	NA	NA
ASV_362	0	0	0	0	0	0	0	0	0	0	0.00177422	0	0	0	0	0	0	0	0	0.00164632	0	0	0.00245215	Bacteria	Proteobacteria	Gammaproteobacteria	Vibrionales	Vibrionaceae	Aliivibrio	logei
ASV_363	0	0	0	0	0	0	0	0	0	0	0	0	0	0.00076137	0	0	0	0	0	0.00530035	0	0	0	Bacteria	Cyanobacteria	Cyanobacteriia	Synechococcales	Cyanobiaceae	Synechococcus CC9902	NA
ASV_364	0	0	0	0	0	0	0	0	0	0	0	0	0	0	0.000688735	0	0.00249358	0.00353517	0	0	0	0.00125235	0	Bacteria	NB1-j	NA	NA	NA	NA	NA
ASV_365	0	0	0	0	0	0	0	0	0	0	0.000742697	0	0.000544792	0	0	0.00171292	0	0.00389775	0.00472476	0	0	0	0	Bacteria	Firmicutes	Clostridia	Lachnospirales	Lachnospiraceae	Lachnospiraceae NK4A136 group	NA
ASV_366	0	0.000834986	0	0.000371	0	0	0	0	0.000211416	0.00217604	0	0	0	0	0.00167879	0	0	0	0	0.000281079	0	0	0	Bacteria	Firmicutes	Bacilli	Lactobacillales	Lactobacillaceae	Lactobacillus	NA
ASV_367	0	0	0	0	0	0	0	0	0	0	0	0	0	0.00152274	0.0015927	0	0.00279583	0	0	0	0	0	0	Bacteria	Actinobacteriota	Acidimicrobiia	Actinomarinales	NA	NA	NA
ASV_368	0	0.000695822	0	0.00142217	0.000637146	0	0.000634755	0.000682128	0.000634249	0	0	0	0	0	0	0	0	0	0	0	0	0	0	Bacteria	Proteobacteria	Gammaproteobacteria	Oceanospirillales	Nitrincolaceae	Amphritea	NA
ASV_369	0	0	0	0	0	0	0	0	0	0	0	0	0	0	0	0	0	0	0.00637293	0.00281079	0.000961585	0	0	Bacteria	Proteobacteria	Alphaproteobacteria	Rhizobiales	Stappiaceae	Roseibium	NA
ASV_370	0	0	0	0	0.000318573	0.000461643	0	0.0021084	0.00154032	0	0	0	0	0	0	0	0	0	0	0	0	0	0	Bacteria	Proteobacteria	Gammaproteobacteria	Arenicellales	Arenicellaceae	HTCC5015	NA
ASV_371	0	0.00139164	0.000755052	0.000772917	0	0	0	0.00145727	0.000543642	0	0	0	0	0	0	0	0	0	0	0	0	0	0	Bacteria	Proteobacteria	Gammaproteobacteria	Alteromonadales	Colwelliaceae	Colwellia	NA
ASV_372	0	0.000661031	0.000888297	0.000525584	0.000521301	0	0.00074677	0.0010852	0.00051344	0	0	0	0	0	0	0	0	0	0	0	0	0	0	Bacteria	Proteobacteria	Gammaproteobacteria	Oceanospirillales	Nitrincolaceae	Profundimonas	NA
ASV_373	0	0	0	0.000865667	0	0	0	0.00164331	0.00196315	0	0	0	0	0	0	0	0	0	0	0	0	0	0	Bacteria	Proteobacteria	Gammaproteobacteria	Alteromonadales	Pseudoalteromonadaceae	Pseudoalteromonas	NA
ASV_374	0	0	0	0	0	0	0	0	0	0	0	0	0	0	0	0	0.0036648	0.00444162	0	0	0	0	0	Bacteria	Proteobacteria	Alphaproteobacteria	Rhodobacterales	Rhodobacteraceae	Amylibacter	NA
ASV_375	0	0	0	0	0	0	0	0	0	0	0	0	0	0	0	0.00251228	0	0.00516679	0.00483463	0	0	0	0	Bacteria	Bacteroidota	Bacteroidia	Bacteroidales	Muribaculaceae	NA	NA
ASV_376	0	0	0	0	0	0	0.000858786	0.000558105	0	0	0	0	0.00173652	0	0.00129138	0	0	0.0019942	0	0	0	0	0	Bacteria	Proteobacteria	Alphaproteobacteria	Defluviicoccales	NA	NA	NA
ASV_377	0	0	0	0	0	0	0	0	0	0	0	0	0	0	0.00202316	0	0.0016246	0	0	0	0	0.00171154	0.00047579	Bacteria	Proteobacteria	Gammaproteobacteria	SS1-B-09-64	NA	NA	NA
ASV_378	0	0	0	0	0	0	0	0	0	0	0	0	0	0	0.00185097	0	0.00113344	0.00163162	0	0	0	0.00104362	0.00102478	Bacteria	Myxococcota	Polyangia	Polyangiales	Sandaracinaceae	NA	NA
ASV_379	0	0	0	0	0	0	0	0	0	0	0	0	0	0	0	0	0	0	0	0	0.00245204	0	0.00340373	Bacteria	Proteobacteria	Gammaproteobacteria	Vibrionales	Vibrionaceae	Aliivibrio	NA
ASV_380	0	0	0	0	0	0	0	0	0	0	0	0	0.000170248	0.00056101	0	0.00177001	0	0.00580131	0.00307658	0	0	0	0	Bacteria	Firmicutes	Clostridia	Oscillospirales	[Eubacterium] coprostanoligenes group	NA	NA
ASV_381	0	0	0	0	0	0	0	0	0	0	0	0	0	0.00168303	0	0	0	0	0	0.00128493	0	0.00283866	0	Bacteria	Dadabacteria	Dadabacteriia	Dadabacteriales	NA	NA	NA
ASV_382	0	0	0	0	0	0	0	0	0	0	0	0	0	0	0	0	0	0	0.00186793	0.00321234	0	0	0.00164696	Bacteria	Proteobacteria	Gammaproteobacteria	Vibrionales	Vibrionaceae	Aliivibrio	fischeri
ASV_383	0	0	0.00159893	0.000958417	0.00133221	0	0	0.000651122	0.000211416	0	0	0	0	0	0	0	0	0	0	0	0	0	0	Bacteria	Bacteroidota	Bacteroidia	Flavobacteriales	Flavobacteriaceae	NA	NA
ASV_384	0	0	0	0	0	0	0	0	0	0	0.000660175	0	0.00194082	0.00180325	0.000990056	0	0	0	0	0	0	0	0	Bacteria	Gemmatimonadota	Gemmatimonadetes	Gemmatimonadales	Gemmatimonadaceae	NA	NA
ASV_385	0	0	0	0	0	0.00184657	0	0.000992187	0.00117789	0	0	0	0	0	0	0	0	0	0	0	0	0	0	Bacteria	Proteobacteria	Gammaproteobacteria	Alteromonadales	Shewanellaceae	Shewanella	NA
ASV_386	0	0	0	0	0	0	0	0	0	0	0.00301205	0	0.00153223	0	0.000903965	0	0	0	0	0	0	0	0	Bacteria	Firmicutes	Clostridia	Lachnospirales	Lachnospiraceae	NA	NA
ASV_387	0	0	0	0	0	0	0	0	0	0	0	0	0	0	0.0010331	0	0.00336255	0	0.00164817	0	0.000528872	0	0	Bacteria	Bdellovibrionota	Oligoflexia	Oligoflexales	NA	NA	NA
ASV_388	0	0	0	0	0	0	0	0	0	0	0	0	0	0	0	0	0	0	0.00109878	0.00244941	0	0	0.00248875	Bacteria	Proteobacteria	Alphaproteobacteria	Rickettsiales	NA	NA	NA
ASV_389	0	0	0	0	0	0	0	0	0	0	0.000783958	0	0	0	0	0	0.00196464	0	0	0	0	0.00183678	0.000841782	Bacteria	Proteobacteria	Gammaproteobacteria	Nitrosococcales	Nitrosococcaceae	AqS1	NA
ASV_390	0	0	0	0	0	0	0	0	0	0	0	0	0	0	0	0	0.00521384	0	0	0	0	0	0	Bacteria	Firmicutes	Clostridia	Clostridiales	Clostridiaceae	Candidatus Arthromitus	NA
ASV_391	0	0	0	0	0	0	0	0	0	0	0	0	0	0	0	0	0	0	0	0.00493897	0	0.000584429	0	Bacteria	Proteobacteria	Gammaproteobacteria	Vibrionales	Vibrionaceae	Catenococcus	NA
ASV_392	0	0.000626239	0	0.00117483	0.000695068	0.000271555	0.000560078	0.000341064	0.000573845	0	0	0	0	0	0	0	0	0	0	0	0	0	0	Bacteria	Proteobacteria	Gammaproteobacteria	Alteromonadales	Pseudoalteromonadaceae	Pseudoalteromonas	NA
ASV_393	0	0	0	0	0	0	0	0.000837157	0.000875868	0	0	0	0.00115768	0.00176317	0	0	0	0	0	0	0	0	0	Bacteria	Proteobacteria	Gammaproteobacteria	Steroidobacterales	Woeseiaceae	Woeseia	NA
ASV_394	0	0	0	0	0	0	0	0	0	0	0	0	0	0	0	0	0	0	0.0054939	0.00224863	0	0.00116886	0	Bacteria	Proteobacteria	Gammaproteobacteria	Vibrionales	Vibrionaceae	Vibrio	NA
ASV_395	0	0	0	0	0	0	0	0	0	0	0.000949001	0	0	0	0	0	0	0	0	0.00244941	0.00100966	0.00116886	0	Bacteria	Proteobacteria	Gammaproteobacteria	Vibrionales	Vibrionaceae	Vibrio	NA
ASV_396	0	0	0	0	0	0	0	0	0	0	0	0	0	0	0.00137747	0	0.000868974	0	0.00296671	0.000963701	0	0.00112711	0	Bacteria	Myxococcota	Polyangia	Polyangiales	Sandaracinaceae	NA	NA
ASV_397	0	0	0	0	0	0	0	0	0	0	0	0	0	0	0	0.00759392	0	0	0	0	0	0	0	Bacteria	Bacteroidota	Bacteroidia	Flavobacteriales	Flavobacteriaceae	Muricauda	NA
ASV_398	0	0	0.000532978	0	0	0.00181942	0	0.000806152	0.000815464	0	0	0	0	0	0	0	0	0	0	0	0	0	0	Bacteria	Bacteroidota	Bacteroidia	Flavobacteriales	Flavobacteriaceae	NA	NA
ASV_399	0	0	0.000355319	0.000803834	0.000231689	0.000841819	0	0.000620117	0.00117789	0	0	0	0	0	0	0	0	0	0	0	0	0	0	Bacteria	Bacteroidota	Bacteroidia	Flavobacteriales	Flavobacteriaceae	Tenacibaculum	NA
ASV_400	0	0	0	0	0	0	0	0	0	0	0	0	0	0.000200361	0	0.00302615	0	0.00507614	0.0019778	0	0	0	0	Bacteria	Bacteroidota	Bacteroidia	Bacteroidales	Muribaculaceae	NA	NA
ASV_401	0	0	0	0	0	0	0	0	0	0	0	0.000403668	0	0	0	0	0.00241801	0	0	0.000642467	0	0.00183678	0	Bacteria	Proteobacteria	Alphaproteobacteria	Kiloniellales	Kiloniellaceae	NA	NA
ASV_402	0	0	0	0	0	0	0	0	0	0	0	0	0	0	0	0	0	0	0	0.00277064	0	0.00258819	0	Bacteria	Proteobacteria	Gammaproteobacteria	Nitrosococcales	Methylophagaceae	NA	NA
ASV_403	0	0	0	0	0	0.000841819	0	0.00176733	0.0012685	0	0	0	0	0	0	0	0	0	0	0	0	0	0	Bacteria	Proteobacteria	Gammaproteobacteria	Arenicellales	Arenicellaceae	HTCC5015	NA
ASV_404	0.00255167	0	0	0	0	0	0	0	0	0	0	0	0	0	0	0	0	0	0	0	0	0	0.00182996	Bacteria	Firmicutes	Bacilli	Brevibacillales	Brevibacillaceae	Brevibacillus	formosus
ASV_405	0	0	0	0	0	0	0	0	0	0	0	0	0	0	0.00120529	0.00513875	0	0.00108774	0	0	0	0	0	Bacteria	Firmicutes	Bacilli	Entomoplasmatales	Candidatus Spiroplasma	NA	NA
ASV_406	0	0	0	0	0	0	0	0	0	0	0	0	0	0	0	0.00336873	0	0.00380711	0.00318646	0	0	0	0	Bacteria	Firmicutes	Clostridia	Lachnospirales	Lachnospiraceae	Lachnospiraceae NK4A136 group	NA
ASV_407	0	0	0	0	0	0.00350305	0	0	0	0	0	0	0	0	0	0	0	0	0	0	0	0	0	Bacteria	Proteobacteria	Gammaproteobacteria	Vibrionales	Vibrionaceae	Vibrio	NA
ASV_408	0	0	0	0	0	0	0	0.00399975	0	0	0	0	0	0	0	0	0	0	0	0	0	0	0	Bacteria	Bacteroidota	Bacteroidia	Chitinophagales	Saprospiraceae	Aureispira	NA
ASV_409	0	0.000556657	0	0	0.00112949	0	0	0	0.00196315	0	0.000371348	0	0	0	0	0	0	0	0	0	0	0	0	Bacteria	Campilobacterota	Campylobacteria	Campylobacterales	Arcobacteraceae	NA	NA
ASV_410	0	0	0	0.00318442	0	0.000651731	0	0	0	0	0	0	0	0	0	0	0	0	0	0	0	0	0	Bacteria	Campilobacterota	Campylobacteria	Campylobacterales	Arcobacteraceae	NA	NA
ASV_411	0	0	0	0	0	0	0	0	0	0	0	0	0	0	0	0	0	0	0	0.00301156	0	0.00217074	0	Bacteria	Proteobacteria	Gammaproteobacteria	Vibrionales	Vibrionaceae	Photobacterium	NA
ASV_412	0	0	0	0	0	0	0	0	0	0	0	0	0	0	0	0	0	0	0	0	0	0.00530161	0	Bacteria	Proteobacteria	Gammaproteobacteria	Xanthomonadales	Rhodanobacteraceae	Rhodanobacter	NA
ASV_413	0	0	0	0	0	0	0	0	0	0	0	0	0	0	0.00292712	0	0	0	0	0.00136524	0	0	0.000878381	Bacteria	Acidobacteriota	Thermoanaerobaculia	Thermoanaerobaculales	Thermoanaerobaculaceae	Subgroup 10	NA
ASV_414	0	0	0	0	0	0	0	0	0	0	0	0	0	0	0	0	0	0	0	0.00437681	0	0.000709664	0	Bacteria	Proteobacteria	Alphaproteobacteria	Rickettsiales	Fokiniaceae	MD3-55	NA
ASV_415	0	0	0	0.000896584	0	0.00206382	0	0	0.000604047	0	0	0	0	0	0	0	0	0	0	0	0	0	0	Bacteria	Proteobacteria	Alphaproteobacteria	Rhodospirillales	NA	NA	NA
ASV_416	0	0	0	0	0	0	0	0	0	0	0	0	0	0	0	0	0	0	0	0.00196756	0.00144238	0	0.00168356	Bacteria	Proteobacteria	Gammaproteobacteria	Vibrionales	Vibrionaceae	Vibrio	NA
ASV_417	0	0.000452284	0.000755052	0.000247333	0.000376495	0.000244399	0.000149354	0.000930175	0.000906071	0	0	0	0	0	0	0	0	0	0	0	0	0	0	Bacteria	Bacteroidota	Bacteroidia	Flavobacteriales	Flavobacteriaceae	Pseudofulvibacter	NA
ASV_418	0	0	0	0	0	0	0	0	0	0	0	0	0	0	0	0	0.00260692	0.00226613	0.00329634	0	0	0	0	Bacteria	Proteobacteria	Alphaproteobacteria	Rhodobacterales	Rhodobacteraceae	Limibaculum	NA
ASV_419	0	0	0	0	0	0	0	0	0	0	0.000990262	0	0	0.00396714	0	0	0	0	0	0	0	0	0	Bacteria	Proteobacteria	Alphaproteobacteria	Rhizobiales	Beijerinckiaceae	Bosea	NA
ASV_420	0	0	0	0	0	0	0	0	0	0	0	0	0.000408594	0.00324584	0.000387413	0.000856458	0	0	0	0	0	0	0.000219595	Bacteria	Actinobacteriota	Actinobacteria	Propionibacteriales	Propionibacteriaceae	Cutibacterium	NA
ASV_421	0	0	0	0	0	0	0	0	0	0	0	0	0	0	0.00529465	0	0	0	0	0	0	0	0	Bacteria	Cyanobacteria	Cyanobacteriia	Chloroplast	NA	NA	NA
ASV_422	0	0	0	0	0	0	0	0	0	0	0	0	0	0	0.00163575	0	0	0.00217549	0.00263707	0.00048185	0.00120198	0	0	Bacteria	Myxococcota	Polyangia	Polyangiales	Sandaracinaceae	NA	NA
ASV_423	0	0	0	0	0	0	0	0	0	0	0	0	0.00129388	0	0	0.00142743	0	0.00281001	0.00307658	0	0	0	0	Bacteria	Firmicutes	Bacilli	Erysipelotrichales	Erysipelotrichaceae	Dubosiella	NA
ASV_424	0	0	0	0	0	0	0	0	0	0	0	0	0	0	0.00146356	0	0.00219133	0	0	0	0	0	0.00109798	Bacteria	Actinobacteriota	Acidimicrobiia	Actinomarinales	NA	NA	NA
ASV_425	0	0	0	0	0	0	0	0	0	0	0	0	0	0	0	0.00696586	0	0	0	0	0	0	0	Bacteria	Proteobacteria	Alphaproteobacteria	Sphingomonadales	Sphingomonadaceae	Erythrobacter	lutimaris
ASV_426	0	0	0	0	0	0	0	0	0	0	0	0	0	0	0	0.00542423	0	0.00244743	0	0	0	0	0	Bacteria	Firmicutes	Clostridia	Oscillospirales	Ruminococcaceae	Negativibacillus	NA
ASV_427	0	0	0	0	0	0	0	0.00195337	0	0	0	0	0	0	0	0	0	0.00226613	0.00362598	0	0	0	0	Bacteria	Proteobacteria	Gammaproteobacteria	Enterobacterales	Enterobacteriaceae	Enterobacter	NA
ASV_428	0	0	0	0	0	0	0	0	0	0	0	0	0	0.000520938	0	0.00274066	0	0.00362582	0.00219756	0	0	0	0	Bacteria	Firmicutes	Clostridia	Oscillospirales	Ruminococcaceae	NA	NA
ASV_429	0	0	0	0	0	0	0	0	0	0	0	0	0	0	0	0	0.0030603	0	0.00439512	0	0	0	0	Bacteria	Desulfobacterota	Desulfobulbia	Desulfobulbales	Desulfocapsaceae	NA	NA
ASV_430	0	0	0	0	0	0	0	0	0	0	0	0	0	0	0	0	0.00253136	0	0	0.00216833	0	0	0	Bacteria	Desulfobacterota	Desulfobulbia	Desulfobulbales	Desulfobulbaceae	NA	NA
ASV_431	0.000414647	0.000695822	0.000799467	0.000618334	0.00118741	0	0	0	0	0	0	0	0	0	0	0	0	0	0	0	0	0	0.000292794	Bacteria	Firmicutes	Bacilli	Staphylococcales	Staphylococcaceae	Macrococcus	NA
ASV_432	0	0	0	0	0	0	0	0	0	0	0	0	0	0	0.00245362	0	0.00238023	0	0	0	0	0	0	Bacteria	Proteobacteria	Gammaproteobacteria	Steroidobacterales	Woeseiaceae	Woeseia	NA
ASV_433	0	0.000278329	0	0	0	0	0	0	0	0	0	0	0	0	0	0	0.00185129	0	0	0	0	0	0.00226915	Bacteria	Bacteroidota	Bacteroidia	Bacteroidales	Muribaculaceae	NA	NA
ASV_434	0	0	0	0	0	0	0	0	0	0.000217604	0	0	0	0	0.00189402	0	0.00260692	0	0	0	0	0	0	Bacteria	Acidobacteriota	Subgroup 26	NA	NA	NA	NA
ASV_435	0	0	0	0	0	0	0	0	0	0	0	0	0	0.00056101	0.00314235	0	0.00120901	0	0	0	0	0	0	Bacteria	Bacteroidota	Bacteroidia	Cytophagales	Cyclobacteriaceae	NA	NA
ASV_436	0	0	0	0	0	0	0	0	0	0	0	0	0	0	0.00124833	0	0.0026447	0	0	0.000803084	0	0	0	Bacteria	Proteobacteria	Gammaproteobacteria	Steroidobacterales	Woeseiaceae	Woeseia	NA
ASV_437	0	0	0	0	0	0	0	0	0	0	0	0	0	0	0.00120529	0	0	0	0	0.00112432	0	0.00262993	0	Bacteria	Proteobacteria	Gammaproteobacteria	Steroidobacterales	Woeseiaceae	Woeseia	NA
ASV_438	0	0	0	0	0	0	0	0	0	0	0	0	0	0	0	0	0	0	0	0.00248956	0.00274052	0	0	Bacteria	Proteobacteria	Gammaproteobacteria	Vibrionales	Vibrionaceae	Vibrio	NA
ASV_439	0.000318959	0	0	0	0	0	0.000970801	0.000589111	0.0012685	0	0	0	0	0.000841515	0	0	0	0	0	0	0	0	0	Bacteria	Firmicutes	Clostridia	Peptostreptococcales-Tissierellales	Fusibacteraceae	Fusibacter	NA
ASV_440	0	0	0	0	0	0	0	0	0	0	0	0	0	0.000961731	0	0	0	0	0.00153829	0.00076293	0.000384634	0.00221248	0	Bacteria	Proteobacteria	Gammaproteobacteria	Vibrionales	Vibrionaceae	Vibrio	NA
ASV_441	0	0	0	0.00213325	0	0	0.00175491	0	0	0	0	0	0	0	0	0	0	0	0	0	0	0	0	Bacteria	NA	NA	NA	NA	NA	NA
ASV_442	0	0	0	0.00228783	0	0	0.00156822	0	0	0	0	0	0	0	0	0	0	0	0	0	0	0	0	Bacteria	Proteobacteria	Gammaproteobacteria	Oceanospirillales	Nitrincolaceae	Pontibacterium	NA
ASV_443	0.000765501	0.00125248	0.000755052	0.00046375	0.000521301	0	0	0	0.000181214	0	0	0	0	0	0	0	0	0	0	0	0	0	0	Bacteria	Actinobacteriota	Actinobacteria	Micrococcales	Micrococcaceae	Rothia	NA
ASV_444	0.00108446	0	0	0.00136033	0	0	0.00138152	0	0	0	0	0	0	0	0	0	0	0	0	0	0	0	0	Bacteria	Proteobacteria	Gammaproteobacteria	Oceanospirillales	Marinomonadaceae	Marinomonas	NA
ASV_445	0	0	0	0.00160767	0	0	0.000672093	0	0	0	0	0	0	0	0.000344367	0	0.000528941	0.00208484	0	0	0	0	0	Bacteria	Desulfobacterota	Desulfuromonadia	Sva1033	NA	NA	NA
ASV_446	0	0.000487075	0	0	0	0	0	0	0	0	0	0	0	0	0	0.00182711	0	0.00362582	0.00318646	0	0	0	0	Bacteria	Firmicutes	Clostridia	Lachnospirales	Lachnospiraceae	Lachnospiraceae NK4A136 group	NA
ASV_447	0	0	0	0	0	0	0	0	0	0	0.000907741	0	0.00129388	0.00152274	0.000688735	0	0	0	0	0	0	0	0	Bacteria	Proteobacteria	Gammaproteobacteria	Xanthomonadales	Xanthomonadaceae	Lysobacter	niabensis
ASV_448	0	0	0	0	0	0	0	0	0	0	0	0	0	0	0.00219534	0	0.00238023	0	0	0	0	0	0	Bacteria	Acidobacteriota	Thermoanaerobaculia	Thermoanaerobaculales	Thermoanaerobaculaceae	Subgroup 10	NA
ASV_449	0	0	0	0	0	0	0	0	0	0	0	0	0	0	0	0.00239808	0	0.00190355	0.0054939	0	0	0	0	Bacteria	Firmicutes	Bacilli	Lactobacillales	Lactobacillaceae	Lactobacillus	NA
ASV_450	0	0	0	0	0	0	0	0	0	0	0.000247566	0	0.000408594	0.000801443	0	0	0	0.00471356	0.00241732	0	0	0	0	Bacteria	Campilobacterota	Campylobacteria	Campylobacterales	Helicobacteraceae	Helicobacter	japonicus
ASV_451	0	0	0	0	0	0	0	0	0	0	0	0	0.000476693	0.000520938	0.000387413	0.00137033	0	0.00235678	0.00285683	0	0	0	0	Bacteria	Firmicutes	Clostridia	Oscillospirales	Oscillospiraceae	NK4A214 group	NA
ASV_452	0	0	0	0	0	0	0	0	0	0	0	0	0	0	0	0.000856458	0	0.00290065	0.00714207	0	0	0	0	Bacteria	Firmicutes	Clostridia	Lachnospirales	Lachnospiraceae	Lachnospiraceae NK4A136 group	bacterium
ASV_453	0	0	0	0	0	0	0	0	0	0	0	0	0	0	0	0	0.00109566	0	0.00714207	0.000722775	0	0	0	Bacteria	Cyanobacteria	Cyanobacteriia	Chloroplast	NA	NA	NA
ASV_454	0	0	0	0.000123667	0.00124533	0	0.00168023	0.000248047	0.000332226	0	0	0	0	0	0	0	0	0	0	0	0	0	0	Bacteria	Bacteroidota	Bacteroidia	Flavobacteriales	Flavobacteriaceae	Aurantivirga	NA
ASV_455	0	0	0	0	0	0	0	0	0	0	0	0	0	0.00140252	0	0	0	0	0.00835073	0	0	0	0	Bacteria	Actinobacteriota	Coriobacteriia	Coriobacteriales	Eggerthellaceae	Enterorhabdus	NA
ASV_456	0	0	0	0	0	0	0	0	0	0	0	0	0	0	0.00142052	0	0.00200242	0	0	0	0	0	0.00091498	Bacteria	Proteobacteria	Gammaproteobacteria	B2M28	NA	NA	NA
ASV_457	0	0	0	0	0	0	0	0	0	0	0	0	0	0	0	0	0	0	0	0	0	0.00463369	0	Bacteria	Desulfobacterota	Desulfobacteria	Desulfobacterales	Desulfosarcinaceae	Sva0081 sediment group	NA
ASV_458	0.00114825	0	0.000932712	0	0	0	0.00100814	0	0.000785261	0	0	0	0	0	0	0	0	0	0	0	0	0	0	Bacteria	Proteobacteria	Gammaproteobacteria	Cellvibrionales	Halieaceae	Halioglobus	NA
ASV_459	0	0.00201788	0	0.00157675	0	0	0	3.10058e-05	0	0	0	0	0	0	0	0	0	0	0	0	0	0	0	Bacteria	Proteobacteria	Gammaproteobacteria	Arenicellales	Arenicellaceae	HTCC5015	NA
ASV_460	0	0	0	0	0	0	0	0	0	0.000507743	0	0	0	0	0.00120529	0	0.00192686	0	0	0	0	0	0.000622186	Bacteria	Planctomycetota	Phycisphaerae	Phycisphaerales	Phycisphaeraceae	Urania-1B-19 marine sediment group	NA
ASV_461	0	0	0.00484122	0	0	0	0	0	0	0	0	0	0	0	0	0	0	0	0	0	0	0	0	Bacteria	Proteobacteria	Alphaproteobacteria	Rickettsiales	Rickettsiaceae	NA	NA
ASV_462	0	0	0	0	0	0	0	0	0	0	0.00123783	0	0	0.0031657	0	0	0	0	0	0	0	0	0	Bacteria	Proteobacteria	Alphaproteobacteria	Rhodospirillales	NA	NA	NA
ASV_463	0	0	0	0	0	0	0	0	0	0	0	0.000749668	0	0	0.000860919	0	0.00207798	0	0	0	0	0	0.000768583	Bacteria	Myxococcota	Polyangia	Polyangiales	Sandaracinaceae	NA	NA
ASV_464	0	0	0	0	0	0	0	0	0	0	0	0	0	0	0.00417546	0.000685166	0	0	0	0	0	0	0	Bacteria	Nitrospirota	Nitrospiria	Nitrospirales	Nitrospiraceae	Nitrospira	NA
ASV_465	0	0	0	0	0	0	0	0	0	0	0	0	0	0	0	0	0	0	0	0.00124478	0	0.00325611	0	Bacteria	Actinobacteriota	Acidimicrobiia	Actinomarinales	NA	NA	NA
ASV_466	0	0	0	0	0	0	0	0	0	0	0.00235187	0	0	0	0	0	0	0	0	0.00204786	0	0	0	Bacteria	Proteobacteria	Gammaproteobacteria	Vibrionales	Vibrionaceae	Aliivibrio	fischeri
ASV_467	0	0	0	0.000154583	0.00199832	0.000841819	7.4677e-05	0	0	0	0	0	0	0	0	0	0	0	0	0	0	0	0	Bacteria	Proteobacteria	Gammaproteobacteria	Oceanospirillales	Nitrincolaceae	Pontibacterium	NA
ASV_468	0	0	0	0	0	0	0	0	0	0	0	0	0	0.000320577	0	0.00216969	0	0.00552937	0	0	0	0	0	Bacteria	Bacteroidota	Bacteroidia	Bacteroidales	Muribaculaceae	NA	NA
ASV_469	0	0	0	0	0	0	0	0	0	0	0	0	0	0	0.00180793	0	0.0024558	0	0	0	0	0	0	Bacteria	Nitrospirota	Nitrospiria	Nitrospirales	Nitrospiraceae	Nitrospira	NA
ASV_470	0	0	0	0	0	0	0	0	0	0	0	0	0	0	0	0.00182711	0	0.00326323	0.00428524	0	0	0	0	Bacteria	Firmicutes	Bacilli	Erysipelotrichales	Erysipelotrichaceae	Dubosiella	NA
ASV_471	0	0	0	0	0	0.00089613	0.000858786	0.000682128	0.000845666	0	0	0	0	0	0	0	0	0	0	0	0	0	0	Bacteria	Proteobacteria	Alphaproteobacteria	Rhodospirillales	NA	NA	NA
ASV_472	0	0.000695822	0	0.000371	0	0.000570265	0	0.000961181	0.000664452	0	0	0	0	0	0	0	0	0	0	0	0	0	0	Bacteria	Proteobacteria	Gammaproteobacteria	Alteromonadales	Alteromonadaceae	Paraglaciecola	NA
ASV_473	0	0.000208746	0.000399734	0.000525584	0.000231689	0.000461643	0	0.000806152	0.000694654	0	0	0	0	0	0	0	0	0	0	0	0	0	0	Bacteria	Bacteroidota	Bacteroidia	Flavobacteriales	Flavobacteriaceae	Tenacibaculum	NA
ASV_474	0	0	0	0	0	0	0	0	0	0	0	0	0	0	0.00456287	0	0	0	0	0	0	0	0	Bacteria	Firmicutes	Bacilli	Lactobacillales	Lactobacillaceae	Lactobacillus	NA
ASV_475	0	0	0	0	0	0	0	0	0	0	0	0	0	0	0	0.00285486	0	0.00507614	0	0	0	0	0	Bacteria	Bacteroidota	Bacteroidia	Bacteroidales	Muribaculaceae	Muribaculum	intestinale
ASV_476	0	0	0	0	0	0	0	0	0	0	0	0	0	0	0	0	0	0	0.0116471	0	0	0	0	Bacteria	Bacteroidota	Bacteroidia	Flavobacteriales	Flavobacteriaceae	Spongiimonas	NA
ASV_477	0	0	0	0	0	0	0	0	0	0	0	0	0	0	0	0	0	0	0	0.00220848	0	0	0.00186656	Bacteria	Proteobacteria	Gammaproteobacteria	Vibrionales	Vibrionaceae	Vibrio	NA
ASV_478	0	0.000104373	0	0	0	0	0	0	0	0	0.000206305	0	0.000340495	0.000360649	0	0.0021126	0	0.00371646	0	0	0	0	0	Bacteria	Bacteroidota	Bacteroidia	Bacteroidales	Muribaculaceae	NA	NA
ASV_479	0	0	0	0	0	0	0	0	0	0	0	0	0	0	0	0.0019413	0	0.00389775	0.00307658	0	0	0	0	Bacteria	Firmicutes	Clostridia	Lachnospirales	Lachnospiraceae	Lachnoclostridium	NA
ASV_480	0	0	0	0	0	0	0	0	0	0	0	0	0	0	0	0	0	0	0	0	0.00504832	0	0	Bacteria	Proteobacteria	Gammaproteobacteria	Steroidobacterales	Woeseiaceae	Woeseia	NA
ASV_481	0	0	0	0	0.000434417	0.000733198	0	0.000961181	0.000936273	0	0	0	0	0	0	0	0	0	0	0	0	0	0	Bacteria	Proteobacteria	Gammaproteobacteria	Alteromonadales	Colwelliaceae	Colwellia	NA
ASV_482	0	0.000139164	0	0.00142217	0.000405456	0.000624576	0	0.000527099	0	0	0	0	0	0	0	0	0	0	0	0	0	0	0	Bacteria	Bacteroidota	Bacteroidia	Flavobacteriales	Flavobacteriaceae	Tenacibaculum	ovolyticum
ASV_483	0	0	0	0.001484	0	0	0	0.00173633	0	0	0	0	0	0	0	0	0	0	0	0	0	0	0	Bacteria	Proteobacteria	Gammaproteobacteria	Oceanospirillales	Nitrincolaceae	Amphritea	NA
ASV_484	0	0	0	0	0	0	0	0	0	0	0	0	0	0	0.00185097	0	0.00230467	0	0	0	0	0	0	Bacteria	Nitrospirota	Thermodesulfovibrionia	Thermodesulfovibrionales	Thermodesulfovibrionaceae	Thermodesulfovibrio	NA
ASV_485	0	0	0	0	0	0	0	0	0	0	0	0	0	0	0.000559597	0	0.00294695	0.00117839	0	0	0	0	0	Bacteria	Proteobacteria	Gammaproteobacteria	KI89A clade	NA	NA	NA
ASV_486	0	0	0	0	0	0	0	0	0	0	0	0	0	0	0	0	0	0	0	0.00104401	0	0.00325611	0	Bacteria	NB1-j	NA	NA	NA	NA	NA
ASV_487	0	0	0	0	0	0	0	0	0	0	0	0	0	0	0.000473505	0.00171292	0	0.00317259	0.00296671	0	0	0	0	Bacteria	Firmicutes	Clostridia	Oscillospirales	UCG-010	NA	NA
ASV_488	0	0	0	0	0	0	0	0	0	0	0	0	0	0	0	0	0.00177573	0.0049855	0	0	0	0	0	Bacteria	Proteobacteria	Gammaproteobacteria	pItb-vmat-80	NA	NA	NA
ASV_489	0	0	0	0	0	0	0	0	0	0	0	0	0	0	0	0	0	0	0	0	0	0	0.00373312	Bacteria	Proteobacteria	Alphaproteobacteria	Rickettsiales	Mitochondria	NA	NA
ASV_490	0	0	0	0	0	0.000706042	0	0.00145727	0.000845666	0	0	0	0	0	0	0	0	0	0	0	0	0	0	Bacteria	Bacteroidota	Bacteroidia	Flavobacteriales	Flavobacteriaceae	Dokdonia	NA
ASV_491	0	0	0	0	0.00150598	0	0.00168023	3.10058e-05	9.06071e-05	0	0	0	0	0	0	0	0	0	0	0	0	0	0	Bacteria	Proteobacteria	Gammaproteobacteria	Arenicellales	Arenicellaceae	HTCC5015	NA
ASV_492	0	0.000347911	0	0	0	0	0	0	0	0.000253872	0	0	0.000442644	0.00224404	0	0	0	0	0	0	0	0.000626174	0	Bacteria	Proteobacteria	Gammaproteobacteria	Burkholderiales	Burkholderiaceae	Ralstonia	NA
ASV_493	0	0	0	0	0	0	0	0	0	0	0	0	0.00149818	0.00120216	0.00116224	0	0	0	0	0	0	0	0	Bacteria	Proteobacteria	Alphaproteobacteria	Sphingomonadales	Sphingomonadaceae	Sphingomonas	NA
ASV_494	0	0	0	0	0	0	0	0	0	0	0	0	0	0	0.00266885	0	0	0	0	0	0	0	0.00142737	Bacteria	Desulfobacterota	Desulfobacteria	Desulfobacterales	Desulfosarcinaceae	Sva0081 sediment group	NA
ASV_495	0	0	0	0	0	0	0	0	0	0	0	0	0	0	0	0.00239808	0	0.00534808	0	0	0	0	0	Bacteria	Firmicutes	Clostridia	Lachnospirales	Lachnospiraceae	Lachnospiraceae NK4A136 group	NA
ASV_496	0	0	0	0	0	0	0	0	0	0	0	0	0	0	0	0	0.000680066	0	0	0.00240925	0	0.000960134	0	Bacteria	Proteobacteria	Gammaproteobacteria	Vibrionales	Vibrionaceae	Vibrio	NA
ASV_497	0	0	0	0	0	0	0	0	0	0	0	0	0	0	0	0	0	0	0.00164817	0.00345326	0	0	0	Bacteria	Cyanobacteria	Cyanobacteriia	Synechococcales	Cyanobiaceae	Synechococcus CC9902	NA
ASV_498	0	0	0	0	0	0	0	0	0	0	0	0	0	0	0	0	0	0	0	0.00405557	0	0	0	Bacteria	Proteobacteria	Gammaproteobacteria	Vibrionales	Vibrionaceae	Catenococcus	NA
ASV_499	0	0	0	0	0	0	0	0	0	0	0	0	0	0	0	0	0	0	0	0	0	0.00421624	0	Bacteria	Proteobacteria	Gammaproteobacteria	Alteromonadales	Pseudoalteromonadaceae	Pseudoalteromonas	NA
ASV_500	0	0	0.000355319	0.000401917	0.000579223	0.000570265	0	0.000899169	0	0	0	0	0	0	0	0	0	0	0.000988902	0	0	0	0	Bacteria	Proteobacteria	Alphaproteobacteria	Rhodobacterales	Rhodobacteraceae	Sedimentitalea	NA
ASV_501	0	0	0	0	0	0	0	0	0	0	0	0	0	0	0.00327149	0.00137033	0	0	0	0	0	0	0	Bacteria	Proteobacteria	Alphaproteobacteria	Rickettsiales	Mitochondria	NA	NA
ASV_502	0	0	0	0	0	0	0	0	0	0	0	0	0	0	0	0	0	0	0	0.00401542	0	0	0	Bacteria	Proteobacteria	Gammaproteobacteria	Vibrionales	Vibrionaceae	Photobacterium	NA
ASV_503	0	0	0	0	0	0	0	0	0	0	0	0	0	0	0	0	0	0	0	0.00401542	0	0	0	Bacteria	Proteobacteria	Gammaproteobacteria	Vibrionales	Vibrionaceae	Vibrio	azureus
ASV_504	0	0	0	0	0	0	0	0	0	0	0	0	0	0	0.00219534	0	0.00181351	0	0	0	0	0	0	Bacteria	NB1-j	NA	NA	NA	NA	NA
ASV_505	0	0	0	0	0	0	0	0	0	0	0	0	0	0	0	0	0.0020402	0	0	0	0	0.00187852	0	Bacteria	Acidobacteriota	Thermoanaerobaculia	Thermoanaerobaculales	Thermoanaerobaculaceae	Subgroup 10	NA
ASV_506	0	0	0	0	0	0	0	0	0	0	0	0	0	0	0	0	0.00185129	0	0.00142841	0	0	0.00154456	0	Bacteria	Proteobacteria	Gammaproteobacteria	Cellvibrionales	Halieaceae	Halioglobus	NA
ASV_507	0	0	0	0.000525584	0	0	0.000522739	0	0.000271821	0	0	0	0	0	0	0	0	0	0.00439512	0	0.000865426	0	0	Bacteria	Proteobacteria	Gammaproteobacteria	Alteromonadales	Pseudoalteromonadaceae	Pseudoalteromonas	NA
ASV_508	0	0	0	0	0.000289612	0	0	0.00124023	0.00051344	0	0	0.00178767	0	0	0	0	0	0	0	0	0	0	0	Bacteria	Proteobacteria	Gammaproteobacteria	Alteromonadales	Shewanellaceae	Shewanella	woodyi
ASV_509	0.000223271	0	0	0	0	0	0	0	0	0	0	0	0	0.000721298	0.00137747	0	0	0	0	0	0	0.00171154	0	Bacteria	Acidobacteriota	Subgroup 26	NA	NA	NA	NA
ASV_510	0	0	0	0	0	0	0	0	0	0	0.00103152	0	0	0	0	0	0.00272027	0	0	0	0	4.17449e-05	0	Bacteria	Bacteroidota	Bacteroidia	Flavobacteriales	Flavobacteriaceae	Lutimonas	saemankumensis
ASV_511	0	0	0	0	0	0	0	0	0	0	0	0	0	0.00196353	0	0	0	0	0	0.00196756	0	0	0	Bacteria	Proteobacteria	Gammaproteobacteria	Cellvibrionales	Cellvibrionaceae	Agaribacterium	NA
ASV_512	0	0	0	0	0	0	0	0	0	0	0	0	0	0	0.00202316	0	0.00192686	0	0	0	0	0	0	Bacteria	Proteobacteria	Alphaproteobacteria	Rhodobacterales	Rhodobacteraceae	Limibaculum	NA
ASV_513	0	0	0	0	0	0	0	0	0	0	0	0	0	0	0.00163575	0	0.00128457	0.00235678	0	0	0	0	0	Bacteria	Desulfobacterota	Desulfuromonadia	Sva1033	NA	NA	NA
ASV_514	0	0	0	0	0	0	0	0	0	0	0	0	0	0	0	0	0	0	0.010768	0	0	0	0	Bacteria	Proteobacteria	Gammaproteobacteria	Cellvibrionales	Spongiibacteraceae	BD1-7 clade	NA
ASV_515	0	0	0	0	0	0	0	0	0	0	0	0	0	0	0	0	0	0	0	0.00256987	0	0	0.00124437	Bacteria	Proteobacteria	Alphaproteobacteria	Rickettsiales	Rickettsiaceae	Candidatus Megaira	NA
ASV_516	0	0	0	0.00108208	0.000695068	0	0	0	0.00114769	0	0	0	0	0	0	0	0	0	0	0	0	0	0	Bacteria	Proteobacteria	Gammaproteobacteria	Alteromonadales	Alteromonadaceae	Alteromonas	genovensis
ASV_517	0	0	0	0	0	0	0	0	0	0	0.00198052	0	0.000953386	0.000841515	0	0	0	0	0	0	0	0	0	Bacteria	Desulfobacterota	Desulfovibrionia	Desulfovibrionales	Desulfovibrionaceae	Desulfovibrio	NA
ASV_518	0	0	0	0	0	0	0	0	0	0	0	0	0	0.003887	0	0	0	0	0	0	0	0	0	Bacteria	Bacteroidota	Bacteroidia	Bacteroidales	Prevotellaceae	Prevotella	NA
ASV_519	0	0	0	0	0	0	0	0	0	0	0	0	0	0	0	0.00148453	0	0.00643582	0	0	0	0	0	Bacteria	Actinobacteriota	Coriobacteriia	Coriobacteriales	Eggerthellaceae	Enterorhabdus	NA
ASV_520	0	0	0	0	0	0	0	0	0	0	0	0	0	0	0	0	0	0	0	0	0	0.00141933	0.00230575	Bacteria	Proteobacteria	Alphaproteobacteria	Rhodobacterales	Rhodobacteraceae	Limibaculum	NA
ASV_521	0	0	0	0	0.00205624	0.000678887	0	0	0	0	0	0	0	0	0	0	0	0	0	0	0	0	0	Bacteria	Proteobacteria	Gammaproteobacteria	Steroidobacterales	Woeseiaceae	Woeseia	NA
ASV_522	0	0	0	0	0.000608184	0	0.000373385	0.00114722	0.000845666	0	0	0	0	0	0	0	0	0	0	0	0	0	0	Bacteria	Proteobacteria	Gammaproteobacteria	MBAE14	NA	NA	NA
ASV_523	0	0	0	0	0	0	0	0	0	0	0.00206305	0	0	0	0	0.000570972	0	0	0	0.00144555	0	0	0	Bacteria	Fusobacteriota	Fusobacteriia	Fusobacteriales	Fusobacteriaceae	Propionigenium	NA
ASV_524	0	0	0	0	0	0	0	0	0	0	0	0	0	0	0.00357281	0	0	0.00117839	0	0	0	0	0	Bacteria	Firmicutes	Bacilli	Entomoplasmatales	Candidatus Spiroplasma	NA	NA
ASV_525	0	0	0	0	0	0	0	0	0	0	0	0	0	0	0	0	0	0	0	0.0038548	0	0	0	Bacteria	Proteobacteria	Gammaproteobacteria	Vibrionales	Vibrionaceae	Vibrio	NA
ASV_526	0	0	0	0	0	0.00257977	0	0	0	0	0	0	0	0	0	0	0	0	0	0	0	0	0	Bacteria	Proteobacteria	Gammaproteobacteria	Vibrionales	Vibrionaceae	Vibrio	NA
ASV_527	0	0	0	0	0	0.000271555	0	0	0	0	0	0	0	0	0.00284103	0	0	0	0	0	0	0	0.000658786	Bacteria	Proteobacteria	Alphaproteobacteria	Kiloniellales	Kiloniellaceae	NA	NA
ASV_528	0	0	0	0	0	0	0	0	0	0	0	0	0.00153223	0.00116209	0.000860919	0	0	0	0	0	0	0	0	Bacteria	Acidobacteriota	Vicinamibacteria	Subgroup 17	NA	NA	NA
ASV_529	0	0	0	0	0	0	0	0	0	0	0	0	0	0	0	0	0	0	0	0	0	0	0.00344033	Bacteria	Proteobacteria	Gammaproteobacteria	Vibrionales	Vibrionaceae	Photobacterium	swingsii
ASV_530	0	0	0	0	0	0	0	0	0	0.000181337	0	0	0	0	0.00232448	0	0.000868974	0.000997099	0	0	0	0	0	Bacteria	Bacteroidota	Bacteroidia	Cytophagales	Cyclobacteriaceae	NA	NA
ASV_531	0	0.00132206	0	0.000865667	0	0	0	0.000806152	0	0	0	0	0	0	0	0	0	0	0	0	0	0	0	Bacteria	Proteobacteria	Gammaproteobacteria	Cellvibrionales	Halieaceae	Halioglobus	NA
ASV_532	0.00130773	0.000869777	0	0.000803834	0	0	0	0	0	0	0	0	0	0	0	0	0	0	0	0	0	0	0	Bacteria	Actinobacteriota	Acidimicrobiia	Actinomarinales	NA	NA	NA
ASV_533	0	0	0	0.00163858	0.00112949	0	0	0	0	0	0	0	0	0	0	0	0	0	0	0	0	0	0	Bacteria	Proteobacteria	Gammaproteobacteria	Alteromonadales	Colwelliaceae	Colwellia	mytili
ASV_534	0	0	0	0	0	0	0	0	0	0	0.000825219	0	0.000851238	0.00116209	0.000774827	0	0	0	0	0	0	0	0	Bacteria	Nitrospirota	Thermodesulfovibrionia	NA	NA	NA	NA
ASV_535	0	0	0	0	0	0	0	0	0	0	0	0	0	0.000480866	0	0.00131324	0	0.00344453	0.00208768	0	0	0	0	Bacteria	Firmicutes	Clostridia	Oscillospirales	Ruminococcaceae	Incertae Sedis	NA
ASV_536	0	0	0	0	0	0	0.000522739	0	0.000845666	0	0.000990262	0	0	0	0	0	0	0.000906454	0	0	0.000721189	0	0	Bacteria	Proteobacteria	Alphaproteobacteria	Rhodospirillales	Magnetospiraceae	NA	NA
ASV_537	0	0	0	0	0	0	0	0	0	0	0	0.00109567	0.000817188	0	0	0	0	0	0.00527415	0	0	0	0	Bacteria	Cyanobacteria	Cyanobacteriia	Synechococcales	Cyanobiaceae	Synechococcus CC9902	NA
ASV_538	0	0	0	0	0	0	0	0	0	0	0	0	0.00166843	0	0.00180793	0	0	0	0	0	0	0	0	Bacteria	MBNT15	NA	NA	NA	NA	NA
ASV_539	0	0	0	0	0	0	0	0	0	0	0	0	0	0.00148267	0.000258276	0	0.000377815	0	0	0	0	0.00033396	0.00109798	Bacteria	Proteobacteria	Gammaproteobacteria	Steroidobacterales	Woeseiaceae	Woeseia	NA
ASV_540	0	0	0	0	0	0	0	0	0	0	0	0	0	0	0.000387413	0	0	0	0	0	0	0.00254644	0.000768583	Bacteria	Proteobacteria	Gammaproteobacteria	Cellvibrionales	Halieaceae	Halioglobus	NA
ASV_541	0	0	0	0	0	0	0	0	0	0	0	0	0	0	0	0	0.00343811	0	0	0	0	0	0	Bacteria	Acidobacteriota	Thermoanaerobaculia	Thermoanaerobaculales	Thermoanaerobaculaceae	Subgroup 10	NA
ASV_542	0	0	0	0	0	0	0	0	0	0	0	0	0	0	0	0	0	0	0	0.00365403	0	0	0	Bacteria	Proteobacteria	Gammaproteobacteria	Alteromonadales	Pseudoalteromonadaceae	Pseudoalteromonas	NA
ASV_543	0.000223271	0	0.000444148	0.00046375	0.000173767	0	0	0.000465087	0.000271821	0	0	0	0	0	0	0	0	0	0	0	0	0	0.00102478	Bacteria	Sva0485	NA	NA	NA	NA	NA
ASV_544	0	0	0	0	0	0	0	0	0	0	0	0	0	0.00132238	0.00120529	0	0	0	0	0	0	0.0012106	0	Bacteria	Proteobacteria	Gammaproteobacteria	Steroidobacterales	Woeseiaceae	Woeseia	NA
ASV_545	0	0	0	0	0	0	0	0	0	0	0	0	0	0	0	0.00039968	0	0	0	0	0	0.00346483	0	Bacteria	Bacteroidota	Bacteroidia	Flavobacteriales	Flavobacteriaceae	Lutimonas	saemankumensis
ASV_546	0	0	0	0	0	0	0	0	0	0	0	0	0	0	0	0	0.00109566	0	0	0	0	0.00254644	0	Bacteria	Proteobacteria	Gammaproteobacteria	Cellvibrionales	Halieaceae	Halioglobus	NA
ASV_547	0	0	0	0	0	0	0	0	0	0	0	0	0	0	0	0	0	0	0	0.00361388	0	0	0	Bacteria	Proteobacteria	Gammaproteobacteria	Vibrionales	Vibrionaceae	Vibrio	NA
ASV_548	0	0	0	0	0	0	0	0	0	0	0	0	0	0	0	0	0	0	0	0	0	0.00375704	0	Bacteria	Actinobacteriota	Acidimicrobiia	Actinomarinales	NA	NA	NA
ASV_549	0	0.00097415	0.000222074	0.000587417	0	0	0	0.000558105	0.000573845	0	0	0	0	0	0	0	0	0	0	0	0	0	0	Bacteria	Proteobacteria	Gammaproteobacteria	Alteromonadales	Colwelliaceae	Colwellia	NA
ASV_550	0	0	0	0	0	0	0	0	0	0.0032278	0	0	0	0	0	0	0	0	0	0	0	0	0	Bacteria	Firmicutes	Bacilli	Staphylococcales	Staphylococcaceae	Staphylococcus	NA
ASV_551	0	0	0	0	0	0	0	0	0	0	0	0.00507468	0	0	0	0	0	0	0	0	0	0	0	Bacteria	Proteobacteria	Gammaproteobacteria	Burkholderiales	Burkholderiaceae	Lautropia	mirabilis
ASV_552	0	0	0	0	0	0	0	0	0	0	0	0	0	0.00352635	0	0	0	0	0	0	0	0	0	Bacteria	Chloroflexi	Dehalococcoidia	SAR202 clade	NA	NA	NA
ASV_553	0	0	0	0	0	0	0	0	0	0	0	0	0	0.00120216	0.00120529	0	0.000793411	0	0	0	0	0	0.000329393	Bacteria	Bacteroidota	Bacteroidia	Cytophagales	Cyclobacteriaceae	NA	NA
ASV_554	0	0	0	0	0	0	0	0	0	0	0	0	0	0	0	0	0.00215354	0	0	0	0	0	0.00113458	Bacteria	Actinobacteriota	Acidimicrobiia	Actinomarinales	NA	NA	NA
ASV_555	0	0	0	0	0	0	0	0	0	0	0	0	0	0	0	0	0.00192686	0	0	0.000923546	0.000673109	0	0	Bacteria	Actinobacteriota	Acidimicrobiia	Actinomarinales	NA	NA	NA
ASV_556	0	0	0	0	0	0	0	0	0	0	0	0	0	0	0	0	0.00166238	0	0	0.000401542	0	0.00141933	0	Bacteria	Proteobacteria	Alphaproteobacteria	Rhizobiales	Rhizobiales Incertae Sedis	Anderseniella	NA
ASV_557	0	0	0	0	0	0	0	0	0	0	0	0	0	0	0	0	0.00128457	0	0	0.000441696	0	0.000459194	0.00117117	Bacteria	Proteobacteria	Alphaproteobacteria	Kiloniellales	Kiloniellaceae	NA	NA
ASV_558	0	0	0	0	0	0	0	0	0	0	0	0	0	0	0	0	0	0	0	0	0.00423097	0	0	Bacteria	Proteobacteria	Gammaproteobacteria	Pseudomonadales	Moraxellaceae	Acinetobacter	NA
ASV_559	0.000446542	0	0.000666223	0	0	0	0.000933463	0.00102319	0	0	0	0	0	0	0	0	0	0	0	0	0	0	0	Bacteria	Proteobacteria	Gammaproteobacteria	Alteromonadales	Alteromonadaceae	Alteromonas	NA
ASV_560	0	0	0	0	0	0	0	0	0	0	0	0	0	0	0.00146356	0	0.000944537	0	0	0	0	0	0.00102478	Bacteria	Proteobacteria	Alphaproteobacteria	Parvibaculales	PS1 clade	NA	NA
ASV_561	0	0	0	0	0	0	0	0	0	0	0	0	0	0	0	0	0	0	0	0.00349341	0	0	0	Bacteria	Proteobacteria	Gammaproteobacteria	Vibrionales	Vibrionaceae	Catenococcus	NA
ASV_562	0	0	0	0	0	0	0	0	0	0	0	0	0	0	0	0	0	0	0	0.00277064	0	0.000751409	0	Bacteria	Proteobacteria	Gammaproteobacteria	Vibrionales	Vibrionaceae	Vibrio	azureus
ASV_563	0	0	0	0	0	0	0	0	0	0	0	0	0	0	0	0	0	0	0	0	0	0.00146107	0.00190316	Bacteria	Proteobacteria	Gammaproteobacteria	Vibrionales	Vibrionaceae	Photobacterium	NA
ASV_564	0	0	0	0	0	0.00059742	0	0	0	0	0	0	0	0	0	0	0	0	0	0	0	0.00267168	0	Bacteria	Cyanobacteria	Cyanobacteriia	Chloroplast	NA	NA	NA
ASV_565	0	0	0	0.00064925	0	0	0	0.00127124	0.000724857	0	0	0	0	0	0	0	0	0	0	0	0	0	0	Bacteria	Proteobacteria	Gammaproteobacteria	Oceanospirillales	Saccharospirillaceae	Oleispira	NA
ASV_566	0	0	0	0	0	0	0	0	0	0	0	0	0.000340495	0	0	0.00433939	0	0	0	0	0	0	0	Bacteria	Proteobacteria	Gammaproteobacteria	Alteromonadales	Shewanellaceae	Ferrimonas	NA
ASV_567	0	0	0	0	0	0	0	0	0	0	0	0	0	0.0034462	0	0	0	0	0	0	0	0	0	Bacteria	Actinobacteriota	Actinobacteria	Corynebacteriales	Corynebacteriaceae	Lawsonella	NA
ASV_568	0	0	0	0	0	0	0	0	0	0	0	0	0	0	0	0	0	0	0.00944951	0	0	0	0	Bacteria	Proteobacteria	Gammaproteobacteria	Alteromonadales	Colwelliaceae	Thalassotalea	NA
ASV_569	0	0	0	0.000587417	0	0	0	0	0.00199336	0	0	0	0	0	0	0	0	0	0	0	0	0	0	Bacteria	Proteobacteria	Alphaproteobacteria	Rhodobacterales	Rhodobacteraceae	Sulfitobacter	geojensis
ASV_570	0	0	0	0	0	0	0	0	0	0	0	0	0.00105553	0.00168303	0.000516551	0	0	0	0	0	0	0	0	Bacteria	Proteobacteria	Gammaproteobacteria	Steroidobacterales	Woeseiaceae	Woeseia	NA
ASV_571	0	0	0	0	0	0	0	0	0	0	0	0	0	0	0.0036589	0	0	0	0	0	0	0	0	Bacteria	Bacteroidota	Bacteroidia	Bacteroidales	Prevotellaceae	Prevotella	NA
ASV_572	0	0	0	0	0	0	0	0	0	0	0	0	0	0	0.0036589	0	0	0	0	0	0	0	0	Bacteria	Cyanobacteria	Cyanobacteriia	Chloroplast	NA	NA	NA
ASV_573	0	0	0	0	0	0	0	0	0	0	0	0	0	0	0.000387413	0	0.000944537	0	0	0	0	0	0.00186656	Bacteria	Desulfobacterota	Desulfobulbia	Desulfobulbales	Desulfobulbaceae	NA	NA
ASV_574	0	0	0	0	0	0	0	0	0	0	0	0	0	0	0	0	0	0	0	0.00172663	0.00120198	0.000709664	0	Bacteria	Proteobacteria	Alphaproteobacteria	Rickettsiales	Mitochondria	NA	NA
ASV_575	0	0	0	0	0	0	0	0	0	0.00181337	0	0	0	0	0	0	0	0	0	0.00136524	0	0	0	Bacteria	Proteobacteria	Alphaproteobacteria	Sphingomonadales	Sphingomonadaceae	Sphingomonas	NA
ASV_576	0	0	0	0	0	0	0	0	0	0	0.00136161	0	0	0	0	0	0	0.00462292	0	0	0	0	0	Bacteria	Firmicutes	Clostridia	Oscillospirales	Oscillospiraceae	Colidextribacter	NA
ASV_577	0	0	0	0	0	0	0	0	0	0	0.000577653	0	0.00238347	0	0	0	0	0	0	0	0	0	0	Bacteria	Proteobacteria	Gammaproteobacteria	Ectothiorhodospirales	Thioalkalispiraceae	Thioalkalispira-Sulfurivermis	NA
ASV_578	0	0	0	0	0	0	0	0	0	0	0	0	0.00286016	0	0	0	0	0	0	0	0	0	0	Bacteria	Firmicutes	Bacilli	Mycoplasmatales	Mycoplasmataceae	NA	NA
ASV_579	0	0	0	0	0.00075299	0	0	0.000806152	0	0	0	0	0	0.00124224	0	0	0	0	0	0	0	0	0	Bacteria	Proteobacteria	Gammaproteobacteria	Gammaproteobacteria Incertae Sedis	Unknown Family	NA	NA
ASV_580	0	0	0	0	0	0	0	0	0	0	0	0	0	0.000801443	0.000645689	0	0.000755629	0	0	0.00112432	0	0	0	Bacteria	Proteobacteria	Gammaproteobacteria	Gammaproteobacteria Incertae Sedis	Unknown Family	NA	NA
ASV_581	0	0	0	0	0	0	0	0	0	0	0	0	0	0	0.00133442	0	0.00117123	0	0	0	0	0.000876644	0	Bacteria	NB1-j	NA	NA	NA	NA	NA
ASV_582	0	0	0	0	0	0	0	0	0	0	0	0	0	0	0	0	0.00113344	0	0	0	0	0.000960134	0.00109798	Bacteria	Acidobacteriota	Thermoanaerobaculia	Thermoanaerobaculales	Thermoanaerobaculaceae	Subgroup 10	NA
ASV_583	0	0.000487075	0.000444148	0.000340083	0.00049234	0	0.000410724	9.30175e-05	0.000483238	0	0	0	0	0	0	0	0	0	0	0	0	0	0	Bacteria	Proteobacteria	Gammaproteobacteria	Oceanospirillales	Nitrincolaceae	Profundimonas	NA
ASV_584	0	0	0	0	0	0	0	0	0	0	0	0	0.000544792	0	0	0	0	0.0039884	0.00241732	0	0	0	0	Bacteria	Bacteroidota	Bacteroidia	Bacteroidales	Muribaculaceae	NA	NA
ASV_585	0	0	0	0	0	0	0	0	0	0	0	0	0	0.000881587	0	0	0	0	0.00659268	0	0	0	0	Bacteria	Proteobacteria	Gammaproteobacteria	Alteromonadales	Pseudoalteromonadaceae	Pseudoalteromonas	NA
ASV_586	0	0	0	0	0	0	0	0	0	0	0	0	0	0	0.00163575	0	0.00166238	0	0	0	0	0	0	Bacteria	Nitrospirota	Nitrospiria	Nitrospirales	Nitrospiraceae	Nitrospira	NA
ASV_587	0	0	0	0	0	0	0	0	0	0	0	0	0	0	0.00107615	0	0.00124679	0.000453227	0	0.00076293	0	0	0	Bacteria	Gemmatimonadota	AKAU4049	NA	NA	NA	NA
ASV_588	0	0	0	0	0	0	0	0	0	0	0	0	0	0	0	0	0	0	0	0	0.0039425	0	0	Eukaryota	NA	NA	NA	NA	NA	NA
ASV_589	0	0	0	0	0	0	0	0	0	0	0	0	0	0	0.00348672	0	0	0	0	0	0	0	0	Bacteria	Firmicutes	Bacilli	Lactobacillales	Lactobacillaceae	Lactobacillus	NA
ASV_590	0	0	0	0	0	0	0	0	0	0	0	0	0	0	0.00172184	0	0	0.00126904	0	0	0	0.00112711	0	Bacteria	Bacteroidota	Bacteroidia	Cytophagales	Cyclobacteriaceae	NA	NA
ASV_591	0	0	0	0	0	0	0	0	0	0	0	0	0	0	0	0.00148453	0	0.0049855	0	0	0	0	0	Bacteria	Firmicutes	Clostridia	Lachnospirales	Lachnospiraceae	Lachnospiraceae NK4A136 group	NA
ASV_592	0	0	0	0	0	0	0	0	0	0	0	0	0	0	0	0	0	0	0	0.00076293	0	0.00258819	0	Bacteria	Proteobacteria	Gammaproteobacteria	KI89A clade	NA	NA	NA
ASV_593	0	0.000834986	0	0	0.000608184	0.000868975	0	0	9.06071e-05	0	0	0	0	0	0	0	0	0	0	0	0	0	0	Bacteria	Proteobacteria	Gammaproteobacteria	Vibrionales	Vibrionaceae	Vibrio	NA
ASV_594	0	0	0	0	0	0	0	0	0	0	0	0.000403668	0	0	0.00202316	0	0	0.000725163	0	0	0	0.000751409	0	Bacteria	Proteobacteria	Alphaproteobacteria	Rhizobiales	Rhizobiaceae	Cohaesibacter	NA
ASV_595	0	0	0	0	0	0	0	0	0	0	0	0	0	0.000881587	0	0	0.000113344	0	0	0.000441696	0.000721189	0.000834899	0.000329393	Bacteria	Firmicutes	Bacilli	Bacillales	Bacillaceae	NA	NA
ASV_596	0	0	0	0	0	0	0	0	0	0	0	0	0	0	0	0.00154162	0	0	0.00582354	0	0	0	0	Bacteria	Desulfobacterota	Desulfovibrionia	Desulfovibrionales	Desulfovibrionaceae	Desulfovibrio	NA
ASV_597	0	0	0	0	0	0	0	0	0	0	0	0	0	0	0	0	0	0	0	0	0.00221164	0	0.00124437	Bacteria	Proteobacteria	Gammaproteobacteria	Steroidobacterales	Woeseiaceae	Woeseia	NA
ASV_598	0	0	0	0	0	0.00214528	0	0	0	0	0	0	0	0	0	0	0	0	0	0	0	0	0	Bacteria	Proteobacteria	Gammaproteobacteria	Alteromonadales	Moritellaceae	Moritella	NA
ASV_599	0	0	0	0	0	0	0	0	0	0	0.00152665	0	0.00143008	0	0	0	0	0	0	0	0	0	0	Bacteria	Actinobacteriota	Coriobacteriia	Coriobacteriales	Eggerthellaceae	Enterorhabdus	NA
ASV_600	0	0	0	0	0	0	0	0	0	0	0	0	0	0	0	0	0	0	0	0.00317218	0	0	0	Bacteria	Proteobacteria	Gammaproteobacteria	Alteromonadales	Shewanellaceae	Shewanella	NA
ASV_601	0	0	0	0	0	0	0	0	0	0	0	0	0	0	0	0	0	0	0	0	0	0	0.00289134	Bacteria	NA	NA	NA	NA	NA	NA
ASV_602	0.000478438	0	0.000755052	0	0	0.000706042	0.000373385	0	0.000302024	0	0	0	0	0	0	0	0	0	0	0	0	0	0	Bacteria	Proteobacteria	Gammaproteobacteria	Vibrionales	Vibrionaceae	Aliivibrio	NA
ASV_603	0	0	0	0	0	0	0	0	0	0	0.000536392	0	0	0	0	0.00371132	0	0	0	0	0	0	0	Bacteria	Desulfobacterota	Desulfovibrionia	Desulfovibrionales	Desulfovibrionaceae	Desulfovibrio	NA
ASV_604	0	0	0	0	0	0	0	0	0	0	0	0.00449801	0	0	0	0	0	0	0	0	0	0	0	Bacteria	Fusobacteriota	Fusobacteriia	Fusobacteriales	Leptotrichiaceae	Leptotrichia	shahii
ASV_605	0	0	0	0	0	0	0	0	0	0	0	0	0	0	0.00335758	0	0	0	0	0	0	0	0	Bacteria	Nitrospirota	Thermodesulfovibrionia	NA	NA	NA	NA
ASV_606	0	0	0	0	0	0	0	0	0	0	0	0	0	0	0	0	0	0	0	0.00313203	0	0	0	Bacteria	Proteobacteria	Alphaproteobacteria	Rickettsiales	Fokiniaceae	MD3-55	NA
ASV_607	0	0	0	0	0	0	0	0	0	0	0	0	0	0	0	0	0	0	0	0.0019274	0	0	0.00109798	Bacteria	Campilobacterota	Campylobacteria	Campylobacterales	Arcobacteraceae	Malaciobacter	NA
ASV_608	0	0	0	0.00114392	0	0	0	0	0.00120809	0	0	0	0	0	0	0	0	0	0	0	0	0	0	Bacteria	Bacteroidota	Bacteroidia	Flavobacteriales	NS9 marine group	NA	NA
ASV_609	0	0	0	0	0	0	0	0	0	0	0.000577653	0	0.00214512	0	0	0	0	0	0	0	0	0	0	Bacteria	MBNT15	NA	NA	NA	NA	NA
ASV_610	0	0	0	0	0	0	0	0	0	0	0.000536392	0	0	0.00256462	0	0	0	0	0	0	0	0	0	Bacteria	Proteobacteria	Gammaproteobacteria	Pseudomonadales	Moraxellaceae	Acinetobacter	NA
ASV_611	0	0	0	0	0	0	0	0	0	0	0	0	0	0	0	0	0.00290917	0	0	0	0	0	0	Bacteria	Proteobacteria	Gammaproteobacteria	Steroidobacterales	Woeseiaceae	Woeseia	NA
ASV_612	0	0	0	0	0	0	0	0	0	0	0	0	0	0	0	0	0.00136013	0	0	0	0	0.00112711	0.000512389	Bacteria	Acidobacteriota	Thermoanaerobaculia	Thermoanaerobaculales	Thermoanaerobaculaceae	Subgroup 10	NA
ASV_613	0	0	0	0	0	0	0	0	0	0	0	0	0	0	0	0	0	0	0	0.00132509	0	0.00183678	0	Bacteria	NB1-j	NA	NA	NA	NA	NA
ASV_614	0	0	0	0	0	0	0	0	0	0	0	0	0	0	0	0	0	0	0	0	0	0.00321436	0	Bacteria	Actinobacteriota	Acidimicrobiia	Actinomarinales	NA	NA	NA
ASV_615	0.000318959	0	0.000532978	0	0	0	0	0	0	0	0	0	0	0	0	0	0.0020402	0	0	0	0	0	0	Bacteria	Myxococcota	Polyangia	Polyangiales	Sandaracinaceae	NA	NA
ASV_616	0	0	0	0	0	0	0	0	0	0	0	0	0	0	0	0	0.0014357	0.00172226	0	0	0	0	0.000695385	Bacteria	Proteobacteria	Alphaproteobacteria	Rhizobiales	Rhizobiales Incertae Sedis	Anderseniella	NA
ASV_617	0	0.00031312	0	0.000247333	0	0.000787508	0	0.000682128	0.000211416	0	0	0	0	0	0	0	0	0	0	0	0	0	0	Bacteria	Bacteroidota	Bacteroidia	Flavobacteriales	Flavobacteriaceae	Tenacibaculum	NA
ASV_618	0.000446542	0.000104373	0.000310904	0.00027825	0	0.000135777	0.000224031	0.000248047	0.000151012	0	0	0	0	0.000681226	0	0	0	0	0	0	4.80792e-05	0	0	Bacteria	Proteobacteria	Gammaproteobacteria	Vibrionales	Vibrionaceae	Vibrio	NA
ASV_619	0	0	0	0	0	0	0	0	0	0.00112429	0	0	0	0.00104188	0.000731781	0	0	0	0	4.01542e-05	0	0	0	Bacteria	Proteobacteria	Gammaproteobacteria	Vibrionales	Vibrionaceae	Vibrio	NA
ASV_620	0	0	0	0	0	0	0	0	0	0	0	0	0	0.00176317	0	0	0.00117123	0	0	0	0	0	0	Bacteria	NB1-j	NA	NA	NA	NA	NA
ASV_621	0	0	0	0	0	0	0	0	0	0	0	0	0	0	0.00111919	0	0.00132235	0	0	0	0	0	0.000512389	Bacteria	NB1-j	NA	NA	NA	NA	NA
ASV_622	0	0	0	0	0	0	0	0	0	0	0	0	0	0	0	0.00234098	0	0.00308194	0	0	0	0	0	Bacteria	Firmicutes	Clostridia	Oscillospirales	Ruminococcaceae	Ruminococcus	NA
ASV_623	0	0.000626239	0	0	0	0	0.00026137	0.000558105	0.000936273	0	0	0	0	0	0	0	0	0	0	0	0	0	0	Bacteria	Proteobacteria	Gammaproteobacteria	Alteromonadales	Colwelliaceae	Colwellia	NA
ASV_624	0.000446542	0.000626239	0.000399734	0.00046375	0	0	0	0.00037207	0.000181214	0	0	0	0	0	0	0	0	0	0	0	0	0	0	Bacteria	Proteobacteria	Gammaproteobacteria	Cellvibrionales	Halieaceae	NA	NA
ASV_625	0	0	0	0	0	0	0	0	0	0	0.000949001	0	0	0.0014426	0.000645689	0	0	0	0	0	0	0	0	Bacteria	Proteobacteria	Alphaproteobacteria	Rhizobiales	Xanthobacteraceae	Pseudolabrys	NA
ASV_626	0	0	0	0	0	0	0	0	0	0	0.000825219	0	0.00183867	0	0	0	0	0	0	0	0	0	0	Bacteria	NB1-j	NA	NA	NA	NA	NA
ASV_627	0	0	0	0	0	0	0	0	0	0	0	0	0	0	0	0	0	0	0.00813097	0	0	0	0	Bacteria	Cyanobacteria	Cyanobacteriia	Synechococcales	Cyanobiaceae	Synechococcus CC9902	NA
ASV_628	0	0	0	0	0	0	0	0	0	0	0	0	0	0	0	0	0	0	0.00813097	0	0	0	0	Bacteria	Proteobacteria	Gammaproteobacteria	Cellvibrionales	Spongiibacteraceae	BD1-7 clade	NA
ASV_629	0	0	0	0	0	0	0	0	0	0	0	0	0	0	0	0	0	0	0	0	0	0.00104362	0.00179336	Bacteria	Proteobacteria	Alphaproteobacteria	Kiloniellales	Kiloniellaceae	Pelagibius	NA
ASV_630	0	0	0	0	0	0	0	0.00226343	0	0	0	0	0	0	0	0	0	0	0	0	0	0	0	Bacteria	Proteobacteria	Gammaproteobacteria	Alteromonadales	Colwelliaceae	Colwellia	NA
ASV_631	0	0	0	0	0	0	0	0	0	0	0	0	0	0.00292527	0	0	0	0	0	0	0	0	0	Bacteria	Proteobacteria	Alphaproteobacteria	Defluviicoccales	NA	NA	NA
ASV_632	0	0	0	0	0	0	0	0	0	0	0	0	0	0	0.00314235	0	0	0	0	0	0	0	0	Bacteria	Proteobacteria	Gammaproteobacteria	Oceanospirillales	Endozoicomonadaceae	Endozoicomonas	NA
ASV_633	0	0	0	0	0	0	0	0	0	0	0	0	0	0	0	0	0	0.00661711	0	0	0	0	0	Bacteria	Bacteroidota	Bacteroidia	Bacteroidales	Muribaculaceae	NA	NA
ASV_634	0	0	0	0	0	0	0	0	0	0	0	0	0	0	0	0	0	0	0	0	0	0.00112711	0.00168356	Bacteria	Proteobacteria	Gammaproteobacteria	Nitrosococcales	Nitrosococcaceae	AqS1	NA
ASV_635	0	0.000173955	0	0	0	0	0	0	0.000332226	0	0	0	0.000885287	0	0.0010331	0	0	0	0	0	0.000288475	0	0	Bacteria	Acidobacteriota	Subgroup 21	NA	NA	NA	NA
ASV_636	0.00118015	0.00121769	0	0	0	0	0	0	0	0	0	0	0	0	0	0	0	0	0	0	0	0	0	Bacteria	Proteobacteria	Gammaproteobacteria	Gammaproteobacteria Incertae Sedis	Unknown Family	NA	NA
ASV_637	0	0	0.000444148	0	0	0	0	0	0	0	0	0	0	0.000841515	0	0	0.00154904	0	0	0	0	0	0	Bacteria	Proteobacteria	Alphaproteobacteria	Rhizobiales	Rhizobiaceae	Pseudahrensia	NA
ASV_638	0	0	0	0	0	0	0	0	0	0	0	0.00415201	0	0	0	0	0	0	0	0	0	0	0	Bacteria	Proteobacteria	Gammaproteobacteria	Burkholderiales	Neisseriaceae	Neisseria	NA
ASV_639	0	0	0	0	0	0	0	0	0	0	0	0	0	0	0.00120529	0	0.00166238	0	0	0	0	0	0	Bacteria	NB1-j	NA	NA	NA	NA	NA
ASV_640	0	0	0	0	0	0	0	0	0	0	0	0	0	0	0	0	0	0	0.0019778	0.00216833	0	0	0	Bacteria	Proteobacteria	Gammaproteobacteria	Vibrionales	Vibrionaceae	Aliivibrio	finisterrensis
ASV_641	0	0	0	0	0	0	0	0	0	0	0	0	0	0	0	0	0	0	0	0.0028911	0	0	0	Bacteria	Proteobacteria	Gammaproteobacteria	Vibrionales	Vibrionaceae	Enterovibrio	NA
ASV_642	0	0	0	0	0.00121637	0.000787508	0	0	0	0	0	0	0	0	0	0	0	0	0	0	0	0	0	Bacteria	Bacteroidota	Bacteroidia	Flavobacteriales	Flavobacteriaceae	Flavobacterium	NA
ASV_643	0	0	0	0.000371	0	0	0.000336047	0	0.000181214	0	0	0	0	0	0	0	0	0	0.00483463	0	0	0	0	Bacteria	Proteobacteria	Gammaproteobacteria	Alteromonadales	Pseudoalteromonadaceae	Pseudoalteromonas	NA
ASV_644	0	0	0	0	0	0	0	0	0	0	0.000701436	0	0.000953386	0.00104188	0	0	0	0	0	0	0	0	0	Bacteria	Proteobacteria	Gammaproteobacteria	Burkholderiales	Comamonadaceae	Ramlibacter	NA
ASV_645	0	0	0	0	0	0	0	0	0	0	0	0	0.00115768	0	0	0	0.00139791	0	0	0	0	0	0	Bacteria	Actinobacteriota	Actinobacteria	Micrococcales	Micrococcaceae	Pseudarthrobacter	NA
ASV_646	0	0	0	0	0	0	0	0	0	0	0	0	0.000170248	0	0	0.00177001	0	0.00317259	0	0	0	0	0	Bacteria	Bacteroidota	Bacteroidia	Bacteroidales	Muribaculaceae	NA	NA
ASV_647	0	0	0	0	0	0	0	0	0	0	0	0	0	0	0.00094701	0	0	0	0	0	0	0.00108537	0.000841782	Bacteria	Acidobacteriota	Thermoanaerobaculia	Thermoanaerobaculales	Thermoanaerobaculaceae	Subgroup 10	NA
ASV_648	0	0	0	0	0	0	0	0	0	0	0	0	0	0	0	0	0.00207798	0	0.00175805	0	0	0	0	Bacteria	Bdellovibrionota	Oligoflexia	Oligoflexales	NA	NA	NA
ASV_649	0	0	0	0	0	0	0	0	0	0	0	0	0	0	0	0	0.00113344	0	0	0	0	0	0.00150057	Bacteria	Proteobacteria	Gammaproteobacteria	EV818SWSAP88	NA	NA	NA
ASV_650	0	0	0	0	0	0	0	0	0	0	0	0	0	0	0	0	0.000642285	0	0	0	0	0.00225423	0	Bacteria	Chloroflexi	Anaerolineae	Caldilineales	Caldilineaceae	NA	NA
ASV_651	0	0	0	0	0	0.00190088	0	0	0	0	0	0	0	0	0	0	0	0	0	0	0	0	0	Bacteria	Proteobacteria	Gammaproteobacteria	Steroidobacterales	Woeseiaceae	Woeseia	NA
ASV_652	0	0	0	0	0	0	0	0.000682128	0	0	0	0	0	0.00140252	0.000559597	0	0	0	0	0	0	0	0	Bacteria	Actinobacteriota	Acidimicrobiia	Actinomarinales	NA	NA	NA
ASV_653	0	0	0	0.00139125	0	0	0	0	0.000755059	0	0	0	0	0	0	0	0	0	0	0	0	0	0	Bacteria	Proteobacteria	Gammaproteobacteria	Alteromonadales	Moritellaceae	Moritella	NA
ASV_654	0	0	0	0	0	0	0	0	0	0	0.00086648	0	0	0.000360649	0	0	0	0.000725163	0	0	0	0.00133584	0	Bacteria	Campilobacterota	Campylobacteria	Campylobacterales	Sulfurovaceae	Sulfurovum	NA
ASV_655	0	0	0	0	0	0	0	0	0	0	0	0	0	0	0.00142052	0	0.00139791	0	0	0	0	0	0	Bacteria	Proteobacteria	Alphaproteobacteria	Rhizobiales	Rhizobiales Incertae Sedis	Anderseniella	NA
ASV_656	0	0	0	0	0	0	0	0	0	0	0	0	0	0	0	0	0.0026447	0	0	0	0	0	0	Bacteria	Desulfobacterota	Desulfobacteria	Desulfobacterales	Desulfosarcinaceae	Sva0081 sediment group	NA
ASV_657	0	0	0	0	0	0	0	0	0	0	0.000412609	0	0	0	0.00124833	0	0.00113344	0	0	0	0	0	0	Bacteria	Proteobacteria	Alphaproteobacteria	Kiloniellales	Kiloniellaceae	NA	NA
ASV_658	0	0	0	0	0	0	0	0	0	0	0	0	0	0	0	0.000342583	0	0	0	0.00252971	0	0	0	Bacteria	Proteobacteria	Gammaproteobacteria	Vibrionales	Vibrionaceae	Aliivibrio	NA
ASV_659	0	0	0	0	0	0	0	0	0	0	0	0	0	0	0	0	0	0	0	0.00277064	0	0	0	Bacteria	Proteobacteria	Gammaproteobacteria	Vibrionales	Vibrionaceae	Vibrio	NA
ASV_660	0	0	0	0	0	0	0.00253902	0	0	0	0	0	0	0	0	0	0	0	0	0	0	0	0	Bacteria	Proteobacteria	Alphaproteobacteria	Rickettsiales	Mitochondria	NA	NA
ASV_661	0	0.000382702	0.00155452	0	0	0	0	0	0	0	0	0.000346001	0	0	0	0	0	0	0	0	0.000769268	0	0	Bacteria	Bacteroidota	Bacteroidia	Bacteroidales	Bacteroidetes BD2-2	NA	NA
ASV_662	0	0	0	0	0	0	0	0	0	0	0	0	0	0	0.00292712	0	0	0	0	0	0	0	0	Bacteria	Proteobacteria	Gammaproteobacteria	Burkholderiales	Neisseriaceae	Neisseria	NA
ASV_663	0	0	0	0	0	0	0	0	0	0	0	0	0	0	0.00172184	0	0.00105788	0	0	0	0	0	0	Bacteria	Acidobacteriota	Thermoanaerobaculia	Thermoanaerobaculales	Thermoanaerobaculaceae	Subgroup 10	NA
ASV_664	0	0	0	0	0	0	0	0	0	0	0	0	0	0	0.000860919	0	0.00181351	0	0	0	0	0	0	Bacteria	Gemmatimonadota	Gemmatimonadetes	Gemmatimonadales	Gemmatimonadaceae	NA	NA
ASV_665	0	0	0	0	0	0	0	0	0	0	0	0	0	0	0	0	0	0	0.00747171	0	0	0	0	Bacteria	Proteobacteria	Gammaproteobacteria	Cellvibrionales	Spongiibacteraceae	BD1-7 clade	NA
ASV_666	0.000733606	0.000556657	0.000799467	0	0.000289612	0	0	0	0	0	0	0	0	0	0	0	0	0	0	0	0	0	0	Bacteria	Bacteroidota	Bacteroidia	Flavobacteriales	Flavobacteriaceae	Lutimonas	NA
ASV_667	0	0	0	0	0	0	0	0	0	0.00068908	0	0	0	0	0	0	0	0	0	0.0019274	0	0	0	Bacteria	Cyanobacteria	Cyanobacteriia	Synechococcales	Cyanobiaceae	Synechococcus CC9902	NA
ASV_668	0	0	0	0	0	0	0	0	0	0	0	0.00386368	0	0	0	0	0	0	0	0	0	0	0	Bacteria	Proteobacteria	Gammaproteobacteria	Pseudomonadales	Moraxellaceae	Acinetobacter	NA
ASV_669	0	0	0	0	0	0	0	0	0	0	0	0	0	0	0	0	0.00253136	0	0	0	0	0	0	Bacteria	Proteobacteria	Gammaproteobacteria	Burkholderiales	Comamonadaceae	Curvibacter	gracilis
ASV_670	0	0	0	0	0	0	0	0	0	0	0	0	0	0	0	0	0	0	0	0	0	0	0.00245215	Bacteria	Desulfobacterota	Desulfobulbia	Desulfobulbales	Desulfobulbaceae	NA	NA
ASV_671	0	0	0	0	0	0.00130346	0	0.000558105	0	0	0	0	0	0	0	0	0	0	0	0	0	0	0	Bacteria	Proteobacteria	Alphaproteobacteria	Rhodospirillales	NA	NA	NA
ASV_672	0	0	0.000666223	0	0	0	0.000821447	0.000899169	0	0	0	0	0	0	0	0	0	0	0	0	0	0	0	Bacteria	Bacteroidota	Bacteroidia	Flavobacteriales	Crocinitomicaceae	Crocinitomix	NA
ASV_673	0	0.000487075	0.000710637	0.000340083	0.000347534	0	0.000149354	0.000155029	0.000120809	0	0	0	0	0	0	0	0	0	0	0	0	0	0	Bacteria	Bacteroidota	Bacteroidia	Flavobacteriales	Flavobacteriaceae	Tenacibaculum	NA
ASV_674	0	0	0	0.000587417	0.000347534	0	0	0.000558105	0.00051344	0	0	0	0	0	0	0	0	0	0	0	0	0	0	Bacteria	Proteobacteria	Gammaproteobacteria	Oceanospirillales	Saccharospirillaceae	Oleispira	NA
ASV_675	0	0	0	0	0	0	0	0	0	0	0.00119657	0	0.000783139	0.00056101	0	0	0	0	0	0	0	0	0	Bacteria	Proteobacteria	Gammaproteobacteria	Steroidobacterales	Steroidobacteraceae	NA	NA
ASV_676	0	0	0	0	0	0	0	0	0	0	0	0.00380601	0	0	0	0	0	0	0	0	0	0	0	Bacteria	Actinobacteriota	Actinobacteria	Frankiales	Nakamurellaceae	Nakamurella	NA
ASV_677	0	0	0	0	0	0	0	0	0	0	0	0	0.00115768	0.00128231	0	0	0	0	0	0	0	0	0	Bacteria	Proteobacteria	Gammaproteobacteria	Burkholderiales	Nitrosomonadaceae	MND1	NA
ASV_678	0	0	0	0	0	0	0	0	0	0	0	0	0	0	0	0	0.00249358	0	0	0	0	0	0	Bacteria	Proteobacteria	Gammaproteobacteria	Gammaproteobacteria Incertae Sedis	Unknown Family	NA	NA
ASV_679	0	0	0	0	0	0	0	0	0	0	0	0	0	0	0	0	0	0	0	0.00265018	0	0	0	Bacteria	Proteobacteria	Gammaproteobacteria	Vibrionales	Vibrionaceae	Aliivibrio	NA
ASV_680	0	0	0	0	0	0	0	0	0	0	0	0	0	0	0	0	0	0	0	0.00265018	0	0	0	Bacteria	Proteobacteria	Gammaproteobacteria	Vibrionales	Vibrionaceae	Photobacterium	NA
ASV_681	0	0	0	0	0	0	0	0	0	0	0	0	0	0	0	0	0	0	0	0	0	0.00275517	0	Bacteria	NB1-j	NA	NA	NA	NA	NA
ASV_682	0	0	0	0	0	0.00176511	0	0	0	0	0	0	0	0	0	0	0	0	0	0	0	0	0	Bacteria	Proteobacteria	Gammaproteobacteria	Vibrionales	Vibrionaceae	Vibrio	NA
ASV_683	0	0	0	0	0	0	0.002427	0	0	0	0	0	0	0	0	0	0	0	0	0	0	0	0	Bacteria	Proteobacteria	Alphaproteobacteria	Rickettsiales	Mitochondria	NA	NA
ASV_684	0	0.000939359	0	0	0.000521301	0	0	0.000620117	0	0	0	0	0	0	0	0	0	0	0	0	0	0	0	Bacteria	Bacteroidota	Bacteroidia	Flavobacteriales	Crocinitomicaceae	Crocinitomix	NA
ASV_685	0	0	0	0	0	0	0	0	0	0	0.00226935	0	0	0.000400721	0	0	0	0	0	0	0	0	0	Bacteria	Bacteroidota	Bacteroidia	Bacteroidales	Bacteroidaceae	Bacteroides	NA
ASV_686	0	0	0	0	0	0	0	0	0	0	0.00148539	0	0	0.000681226	0	0	0	0	0.00131854	0	0	0	0	Bacteria	Bacteroidota	Bacteroidia	Bacteroidales	Rikenellaceae	Alistipes	NA
ASV_687	0	0	0	0	0	0	0	0	0	0	0	0	0	0	0.0021523	0	0	0	0	0	0	0	0.000548988	Bacteria	Proteobacteria	Gammaproteobacteria	Burkholderiales	Nitrosomonadaceae	IS-44	NA
ASV_688	0	0	0	0	0	0	0	0	0	0	0	0	0	0	0	0	0	0	0	0.00261002	0	0	0	Bacteria	Proteobacteria	Gammaproteobacteria	Vibrionales	Vibrionaceae	Vibrio	NA
ASV_689	0	0	0	0	0	0	0	0	0	0	0	0	0	0	0	0	0	0	0	0.00204786	0	0.000584429	0	Bacteria	Proteobacteria	Gammaproteobacteria	Vibrionales	Vibrionaceae	NA	NA
ASV_690	0	0	0.000310904	0.000309167	0.000231689	0	0	0.000775146	0.000422833	0	0	0	0	0	0	0	0	0	0	0	0	0	0	Bacteria	Proteobacteria	Gammaproteobacteria	Alteromonadales	Pseudoalteromonadaceae	Pseudoalteromonas	NA
ASV_691	0	0	0	0	0	0	0	0	0.000181214	0	0.000701436	0	0	0.000280505	0	0	0	0	0	0	0.000913505	0	0.000548988	Bacteria	Proteobacteria	Gammaproteobacteria	Vibrionales	Vibrionaceae	Vibrio	NA
ASV_692	0	0	0	0	0.000347534	0	0	0	0	0	0.00045387	0	0.00139603	0	0	0	0	0	0	0	0	0	0	Bacteria	Nitrospirota	Nitrospiria	Nitrospirales	Nitrospiraceae	Nitrospira	NA
ASV_693	0	0	0	0	0	0	0	0	0	0	0	0	0	0.00256462	0	0	0	0	0	0	0	0	0	Bacteria	Bacteroidota	Bacteroidia	Bacteroidales	Marinifilaceae	Marinifilum	NA
ASV_694	0	0	0	0	0	0	0	0	0	0	0	0	0	0.00152274	0.00111919	0	0	0	0	0	0	0	0	Bacteria	Actinobacteriota	Actinobacteria	Micrococcales	Intrasporangiaceae	Intrasporangium	NA
ASV_695	0	0	0	0	0	0	0	0	0	0	0	0	0	0	0	0.00171292	0	0.00308194	0	0	0	0	0	Bacteria	Firmicutes	Clostridia	Oscillospirales	Oscillospiraceae	NA	NA
ASV_696	0	0	0	0	0	0	0	0	0	0	0	0	0	0	0	0	0	0	0	0.00164632	0	0.000960134	0	Bacteria	Proteobacteria	Gammaproteobacteria	Vibrionales	Vibrionaceae	Vibrio	NA
ASV_697	0	0	0	0	0	0	0	0	0	0	0	0	0	0	0	0	0	0	0	0	0	0	0.00234235	Bacteria	Bacteroidota	Bacteroidia	Bacteroidales	Bacteroidetes BD2-2	NA	NA
ASV_698	0	0	0	0	0	0	0	0	0	0	0	0	0	0.00252454	0	0	0	0	0	0	0	0	0	Bacteria	Fusobacteriota	Fusobacteriia	Fusobacteriales	Fusobacteriaceae	Psychrilyobacter	NA
ASV_699	0	0	0	0	0	0	0	0	0	0	0	0	0	0	0.000731781	0	0	0	0.00153829	0	0	0	0.00117117	Bacteria	Proteobacteria	Gammaproteobacteria	Gammaproteobacteria Incertae Sedis	Unknown Family	NA	NA
ASV_700	0	0	0	0	0	0	0	0	0	0	0	0	0	0	0	0	0.000642285	0	0	0	0	0.00192027	0	Bacteria	Proteobacteria	Alphaproteobacteria	Rhodobacterales	Rhodobacteraceae	Sulfitobacter	NA
ASV_701	0	0	0	0	0	0	0	0	0	0	0	0	0	0	0	0	0	0	0	0.00252971	0	0	0	Bacteria	Proteobacteria	Alphaproteobacteria	Rickettsiales	Mitochondria	NA	NA
ASV_702	0	0	0	0	0	0	0	0	0	0	0	0	0	0	0	0	0	0	0	0	0	0.00262993	0	Bacteria	Actinobacteriota	Acidimicrobiia	Microtrichales	Microtrichaceae	Sva0996 marine group	NA
ASV_703	0	0	0	0	0	0	0	0	0	0	0	0	0	0	0	0	0	0	0	0	0	0	0.00230575	Bacteria	Proteobacteria	Gammaproteobacteria	Vibrionales	Vibrionaceae	Aliivibrio	NA
ASV_704	0	0	0	0	0	0.00168364	0	0	0	0	0	0	0	0	0	0	0	0	0	0	0	0	0	Bacteria	Proteobacteria	Gammaproteobacteria	Alteromonadales	Moritellaceae	Moritella	NA
ASV_705	0	0	0	0	0	0.00108622	0	0.000682128	0	0	0	0	0	0	0	0	0	0	0	0	0	0	0	Bacteria	Proteobacteria	Alphaproteobacteria	Rhodobacterales	Rhodobacteraceae	Limibaculum	NA
ASV_706	0	0	0	0	0	0	0	0	0	0	0.000907741	0	0	0	0	0	0	0	0	0	0	0	0.00146397	Bacteria	Proteobacteria	Gammaproteobacteria	Vibrionales	Vibrionaceae	Vibrio	atypicus
ASV_707	0	0	0	0	0	0	0	0	0	0	0.000618914	0	0	0.00188339	0	0	0	0	0	0	0	0	0	Bacteria	Myxococcota	Myxococcia	Myxococcales	Anaeromyxobacteraceae	Anaeromyxobacter	NA
ASV_708	0	0	0	0	0	0	0	0	0	0	0	0	0.000612891	0.000721298	0.00111919	0	0	0	0	0	0	0	0	Bacteria	Firmicutes	Bacilli	Bacillales	Bacillaceae	Bacillus	NA
ASV_709	0	0	0	0	0	0	0	0	0	0	0	0	0.000374545	0.00204368	0	0	0	0	0	0	0	0	0	Bacteria	Proteobacteria	Gammaproteobacteria	Burkholderiales	Hydrogenophilaceae	Thiobacillus	thioparus
ASV_710	0	0	0	0	0	0	0	0	0	0	0	0	0	0.00248447	0	0	0	0	0	0	0	0	0	Bacteria	Proteobacteria	Gammaproteobacteria	Vibrionales	Vibrionaceae	Vibrio	NA
ASV_711	0	0	0	0	0	0	0	0	0	0	0	0	0	0.00248447	0	0	0	0	0	0	0	0	0	Bacteria	Nitrospirota	Nitrospiria	Nitrospirales	Nitrospiraceae	Nitrospira	NA
ASV_712	0	0	0	0	0	0	0	0	0	0	0	0	0	0	0	0	0	0	0.00681244	0	0	0	0	Bacteria	Proteobacteria	Gammaproteobacteria	Alteromonadales	Colwelliaceae	Thalassotalea	NA
ASV_713	0	0	0	0	0	0	0	0	0	0	0	0	0	0	0	0	0	0	0.00681244	0	0	0	0	Bacteria	Proteobacteria	Gammaproteobacteria	Alteromonadales	Colwelliaceae	Colwellia	NA
ASV_714	0	0	0	0	0	0	0	0	0	0	0	0	0	0	0	0	0	0	0	0	0.00298091	0	0	Bacteria	Desulfobacterota	Desulfobulbia	Desulfobulbales	Desulfobulbaceae	NA	NA
ASV_715	0	0	0	0	0	0	0	0	0	0	0	0	0	0	0	0	0	0	0	0	0.00298091	0	0	Bacteria	Proteobacteria	Gammaproteobacteria	Gammaproteobacteria Incertae Sedis	Unknown Family	NA	NA
ASV_716	0	0	0.000977126	0.00120575	0	0	0	0	0	0	0	0	0	0	0	0	0	0	0	0	0	0	0	Bacteria	Proteobacteria	Gammaproteobacteria	Oceanospirillales	Nitrincolaceae	Profundimonas	NA
ASV_717	0	0	0	0.000432834	0.000839874	0	0	0	0	0	0	0	0	0	0	0	0	0	0	0	0	0.000751409	0	Bacteria	Proteobacteria	Gammaproteobacteria	Enterobacterales	Hafniaceae	Hafnia-Obesumbacterium	NA
ASV_718	0	0	0	0	0	0	0	0	0	0.000761615	4.12609e-05	0	0	0.000120216	0.00142052	0	0	0	0	4.01542e-05	0	0	7.31984e-05	Bacteria	Proteobacteria	Gammaproteobacteria	Vibrionales	Vibrionaceae	Vibrio	NA
ASV_719	0	0	0	0	0	0	0	0	0	0	0.00107278	0	0	0	0.00150661	0	0	0	0	0	0	0	0	Bacteria	Acidobacteriota	Thermoanaerobaculia	Thermoanaerobaculales	Thermoanaerobaculaceae	Subgroup 10	NA
ASV_720	0	0	0	0	0	0	0	0	0	0	0.000247566	0	0.000340495	0.000480866	0.000172184	0.000628069	0	0	0.0019778	0	0	0	0	Bacteria	Firmicutes	Clostridia	Peptococcales	Peptococcaceae	NA	NA
ASV_721	0	0	0	0	0	0	0	0	0	0	0	0	0	0.00168303	0.000817873	0	0	0	0	0	0	0	0	Bacteria	Chloroflexi	Dehalococcoidia	SAR202 clade	NA	NA	NA
ASV_722	0	0	0	0	0	0	0	0	0	0	0	0	0	0	0.0026258	0	0	0	0	0	0	0	0	Bacteria	Acidobacteriota	Thermoanaerobaculia	Thermoanaerobaculales	Thermoanaerobaculaceae	Subgroup 10	NA
ASV_723	0	0	0	0	0	0	0	0	0	0	0	0	0	0	0.00163575	0	0	0.00208484	0	0	0	0	0	Bacteria	Desulfobacterota	Desulfobacteria	Desulfobacterales	Desulfosarcinaceae	Sva0081 sediment group	NA
ASV_724	0	0	0	0	0	0	0	0	0	0	0	0	0	0	0.00094701	0	0.00147348	0	0	0	0	0	0	Bacteria	Proteobacteria	Alphaproteobacteria	Rhizobiales	Rhizobiaceae	Pseudahrensia	NA
ASV_725	0	0	0	0	0	0	0	0	0	0	0	0	0	0	0	0.00348293	0	0	0	0	0	0	0	Bacteria	Proteobacteria	Gammaproteobacteria	Oceanospirillales	Halomonadaceae	Halomonas	NA
ASV_726	0	0	0	0	0	0	0	0	0	0	0	0	0	0	0	0	0	0.00552937	0	0	0	0	0	Bacteria	Bacteroidota	Bacteroidia	Bacteroidales	Bacteroidaceae	Bacteroides	NA
ASV_727	0	0	0	0	0	0	0	0	0	0	0	0	0	0	0	0	0	0	0	0.00244941	0	0	0	Bacteria	Proteobacteria	Alphaproteobacteria	Rhizobiales	Stappiaceae	Roseibium	NA
ASV_728	0	0	0	0	0	0	0	0	0	0	0	0	0	0	0	0	0	0	0	0	0	0.000751409	0.00157377	Bacteria	Proteobacteria	Gammaproteobacteria	AT-s2-59	NA	NA	NA
ASV_729	0	0	0	0.0001855	0	0.000353021	0	0.000713134	0.000543642	0	0	0	0	0	0	0	0	0	0	0	0	0	0	Bacteria	Proteobacteria	Gammaproteobacteria	Alteromonadales	Colwelliaceae	Colwellia	NA
ASV_730	0	0	0	0.000958417	0	0	0.000858786	0.000186035	0	0	0	0	0	0	0	0	0	0	0	0	0	0	0	Bacteria	Proteobacteria	Gammaproteobacteria	Vibrionales	Vibrionaceae	Vibrio	NA
ASV_731	0	0	0	0	0	0	0	0	0	0	0	0	0	0.00240433	0	0	0	0	0	0	0	0	0	Bacteria	Bacteroidota	Bacteroidia	Bacteroidales	Marinifilaceae	Marinifilum	NA
ASV_732	0	0	0	0	0	0	0	0	0	0	0	0	0	0	0.00167879	0	0	0	0	0	0.00100966	0	0	Bacteria	Proteobacteria	Gammaproteobacteria	UBA10353 marine group	NA	NA	NA
ASV_733	0	0	0	0	0	0	0	0	0	0	0	0	0	0	0.000990056	0	0.00139791	0	0	0	0	0	0	Bacteria	Acidobacteriota	Thermoanaerobaculia	Thermoanaerobaculales	Thermoanaerobaculaceae	Subgroup 10	NA
ASV_734	0	0	0	0	0	0	0	0	0	0	0	0	0	0	0.000731781	0	0.000680066	0	0	0	0	0	0.00091498	Bacteria	Desulfobacterota	Desulfobulbia	Desulfobulbales	Desulfocapsaceae	NA	NA
ASV_735	0	0	0	0	0	0	0	0	0	0	0	0	0	0	0.000731781	0	0.0016246	0	0	0	0	0	0	Bacteria	Proteobacteria	Gammaproteobacteria	pItb-vmat-80	NA	NA	NA
ASV_736	0	0	0	0	0	0	0	0	0	0	0	0	0	0	0	0.00342583	0	0	0	0	0	0	0	Bacteria	Proteobacteria	Alphaproteobacteria	Rhodobacterales	Rhodobacteraceae	Lutimaribacter	litoralis
ASV_737	0	0	0	0	0	0	0	0	0	0	0	0	0	0	0	0	0	0	0.000439512	0.00224863	0	0	0	Bacteria	Proteobacteria	Alphaproteobacteria	Rickettsiales	Rickettsiaceae	Candidatus Megaira	NA
ASV_738	0	0	0	0	0	0.00138493	0	0	0	0	0	0	0	0.000320577	0	0	0	0	0	0	0	0	0	Bacteria	Proteobacteria	Gammaproteobacteria	Alteromonadales	Moritellaceae	Moritella	NA
ASV_739	0	0	0	0.0001855	0.000115845	0.00116768	0	0.000186035	0	0	0	0	0	0	0	0	0	0	0	0	0	0	0	Bacteria	Bacteroidota	Bacteroidia	Cytophagales	Amoebophilaceae	NA	NA
ASV_740	0	0	0	0	0	0.000868975	0	0	0.000815464	0	0	0	0	0	0	0	0	0	0	0	0	0	0	Bacteria	Proteobacteria	Gammaproteobacteria	Gammaproteobacteria Incertae Sedis	Unknown Family	NA	NA
ASV_741	0	0	0.000577393	0.00108208	0	0.00029871	0	0	0	0	0	0	0	0	0	0	0	0	0	0	0	0	0	Bacteria	Bacteroidota	Bacteroidia	Bacteroidales	Muribaculaceae	NA	NA
ASV_742	0.000574126	0	0	0	0	0	0	0	0	0.000725347	0	0	0	0	0	0	0.000377815	0	0	0	0	0	0.000402591	Bacteria	Proteobacteria	Alphaproteobacteria	Rhizobiales	Stappiaceae	Pannonibacter	carbonis
ASV_743	0	0	0	0.00182408	0	0	0	0	0	0	0	0	0	0	0	0	0	0	0	0	0	0	0	Bacteria	Proteobacteria	Gammaproteobacteria	Alteromonadales	Colwelliaceae	Colwellia	NA
ASV_744	0	0	0	0	0	0	0	0	0	0.000507743	0	0.00259501	0	0	0	0	0	0	0	0	0	0	0	Bacteria	Bacteroidota	Bacteroidia	NA	NA	NA	NA
ASV_745	0	0	0	0	0	0	0	0	0	0	0.000742697	0	0	0.00164296	0	0	0	0	0	0	0	0	0	Bacteria	Methylomirabilota	Methylomirabilia	Rokubacteriales	NA	NA	NA
ASV_746	0	0	0	0	0	0	0	0	0	0	0	0	0	0.0014426	0	0	0	0	0	0	0	0	0.000841782	Bacteria	Proteobacteria	Alphaproteobacteria	Sphingomonadales	Sphingomonadaceae	Sphingopyxis	NA
ASV_747	0	0	0	0	0	0	0	0	0	0	0	0	0	0	0.00253971	0	0	0	0	0	0	0	0	Bacteria	Proteobacteria	Gammaproteobacteria	Burkholderiales	Nitrosomonadaceae	Nitrosospira	NA
ASV_748	0	0	0	0	0	0	0	0	0	0	0	0	0	0	0.00253971	0	0	0	0	0	0	0	0	Bacteria	Proteobacteria	Gammaproteobacteria	Nitrosococcales	Nitrosococcaceae	AqS1	NA
ASV_749	0	0	0	0	0	0	0	0	0	0	0	0	0	0	0.00146356	0	0	0.00226613	0	0	0	0	0	Bacteria	Proteobacteria	Gammaproteobacteria	KI89A clade	NA	NA	NA
ASV_750	0	0	0	0	0	0	0	0	0	0	0	0	0	0	0.000344367	0	0	0	0	0	0	0.00212899	0	Bacteria	Proteobacteria	Gammaproteobacteria	Vibrionales	Vibrionaceae	Vibrio	NA
ASV_751	0	0	0	0	0	0	0	0	0	0	0	0	0	0	0	0.00228389	0	0	0	0	0	0.000793154	0	Bacteria	Proteobacteria	Gammaproteobacteria	Vibrionales	Vibrionaceae	Photobacterium	alginatilyticum
ASV_752	0	0	0	0	0	0	0	0	0	0	0	0	0	0	0	0.000570972	0	0	0	0.00100385	0.000576951	0	0.00043919	Bacteria	Proteobacteria	Gammaproteobacteria	Burkholderiales	EC94	NA	NA
ASV_753	0	0	0	0	0	0	0	0	0	0	0	0	0	0	0	0	0.00222911	0	0	0	0	0	0	Bacteria	Proteobacteria	Gammaproteobacteria	Gammaproteobacteria Incertae Sedis	Unknown Family	NA	NA
ASV_754	0	0	0	0	0	0	0	0	0	0	0	0	0	0	0	0	0.00154904	0	0	0	0	0.000751409	0	Bacteria	Acidobacteriota	Thermoanaerobaculia	Thermoanaerobaculales	Thermoanaerobaculaceae	Subgroup 10	NA
ASV_755	0	0	0	0	0	0	0	0	0	0	0	0	0	0	0	0	0	0.00534808	0	0	0	0	0	Bacteria	Proteobacteria	Alphaproteobacteria	Rhodobacterales	Rhodobacteraceae	Amylibacter	NA
ASV_756	0	0	0	0	0	0	0	0	0	0	0	0	0	0	0	0	0	0	0	0.0023691	0	0	0	Bacteria	Proteobacteria	Gammaproteobacteria	Vibrionales	Vibrionaceae	Aliivibrio	NA
ASV_757	0	0	0	0.000309167	0.000666107	0.000407332	0	0	0	0	0	0	0	0	0	0	0	0.000906454	0	0	0	0	0	Bacteria	Firmicutes	Bacilli	Bacillales	Bacillaceae	NA	NA
ASV_758	0	0	0	0	0.000521301	0.000108622	0.000560078	0	3.02024e-05	0	0	0	0	0.000801443	0	0	0	0	0	0	0	0	0	Bacteria	Proteobacteria	Gammaproteobacteria	Alteromonadales	Shewanellaceae	Shewanella	NA
ASV_759	0	0	0	0	0	0	0	0	0	0	0.00086648	0	0	0	0	0	0	0	0	0	0	0	0.00135417	Bacteria	Proteobacteria	Gammaproteobacteria	Alteromonadales	Shewanellaceae	Psychrobium	NA
ASV_760	0	0	0	0	0	0	0	0	0	0	0	0	0	0.000440793	0	0	0.00177573	0	0	0	0	0	0	Bacteria	Proteobacteria	Alphaproteobacteria	Kiloniellales	Kiloniellaceae	Pelagibius	NA
ASV_761	0	0	0	0	0	0	0	0	0	0	0	0	0	0	0.00249666	0	0	0	0	0	0	0	0	Bacteria	Proteobacteria	Gammaproteobacteria	Steroidobacterales	Woeseiaceae	Woeseia	NA
ASV_762	0	0	0	0	0	0	0	0	0	0	0	0	0	0	0	0	0.00128457	0	0	0	0	0	0.000878381	Bacteria	NB1-j	NA	NA	NA	NA	NA
ASV_763	0	0	0	0	0	0	0	0	0	0	0	0	0	0	0	0	0.000793411	0	0	0	0	0.00154456	0	Bacteria	NB1-j	NA	NA	NA	NA	NA
ASV_764	0	0	0	0	0	0	0	0	0	0	0	0	0	0	0	0	0.000604504	0	0	0	0	0.00175329	0	Bacteria	Planctomycetota	OM190	NA	NA	NA	NA
ASV_765	0	0	0	0	0	0	0	0	0	0	0	0	0	0	0	0	0	0	0.00637293	0	0	0	0	Bacteria	Proteobacteria	Gammaproteobacteria	Alteromonadales	Colwelliaceae	Colwellia	NA
ASV_766	0	0	0	0	0	0	0	0	0	0	0	0	0	0	0	0	0	0	0	0.00136524	0	0.00100188	0	Bacteria	Acidobacteriota	Thermoanaerobaculia	Thermoanaerobaculales	Thermoanaerobaculaceae	Subgroup 10	NA
ASV_767	0	0	0	0	0	0	0	0	0	0	0	0	0	0	0	0	0	0	0	0	0	0.00242121	0	Bacteria	Proteobacteria	Gammaproteobacteria	Alteromonadales	Pseudoalteromonadaceae	Pseudoalteromonas	spongiae
ASV_768	0	0	0	0.000742	0	0	0	0.00102319	0	0	0	0	0	0	0	0	0	0	0	0	0	0	0	Bacteria	Bacteroidota	Bacteroidia	Flavobacteriales	Crocinitomicaceae	Fluviicola	NA
ASV_769	0	0	0	0	0	0	0	0	0.00135911	0	0	0	0	0	0	0	0.000453378	0	0	0	0	0	0	Bacteria	Bacteroidota	Bacteroidia	Flavobacteriales	Flavobacteriaceae	Lutibacter	NA
ASV_770	0	0	0.00253165	0	0	0	0	0	0	0	0	0	0	0	0	0	0	0	0	0	0	0	0	Bacteria	Proteobacteria	Alphaproteobacteria	Rickettsiales	NA	NA	NA
ASV_771	0	0	0	0	0	0	0	0	0	0	0	0	0.000272396	0	0.000731781	0	0	0	0	0	0.000480792	0	0.000805182	Bacteria	Actinobacteriota	Acidimicrobiia	Microtrichales	Microtrichaceae	Sva0996 marine group	NA
ASV_772	0	0	0	0	0	0	0	0	0	0	0	0	0	0.00228411	0	0	0	0	0	0	0	0	0	Bacteria	Actinobacteriota	Actinobacteria	Micrococcales	Brevibacteriaceae	Brevibacterium	casei
ASV_773	0	0	0	0	0	0	0	0	0	0	0	0	0	0.00228411	0	0	0	0	0	0	0	0	0	Bacteria	Proteobacteria	Alphaproteobacteria	Rhizobiales	Rhizobiales Incertae Sedis	Phreatobacter	NA
ASV_774	0	0	0	0	0	0	0	0	0	0	0	0	0	0	0.00245362	0	0	0	0	0	0	0	0	Bacteria	Proteobacteria	Gammaproteobacteria	Steroidobacterales	Woeseiaceae	Woeseia	NA
ASV_775	0	0	0	0	0	0	0	0	0	0	0	0	0	0	0.00146356	0	0.000868974	0	0	0	0	0	0	Bacteria	Desulfobacterota	Desulfobulbia	Desulfobulbales	Desulfobulbaceae	NA	NA
ASV_776	0	0	0	0	0	0	0	0	0	0	0	0	0	0	0.000817873	0	0.0014357	0	0	0	0	0	0	Bacteria	Actinobacteriota	Acidimicrobiia	Actinomarinales	NA	NA	NA
ASV_777	0	0	0	0	0	0	0	0	0	0	0	0	0	0	0	0.00142743	0	0.00290065	0	0	0	0	0	Bacteria	Bacteroidota	Bacteroidia	Bacteroidales	Muribaculaceae	NA	NA
ASV_778	0	0	0	0	0	0	0	0	0	0	0	0	0	0	0	0	0.00215354	0	0	0	0	0	0	Bacteria	Proteobacteria	Alphaproteobacteria	Defluviicoccales	NA	NA	NA
ASV_779	0	0	0	0	0	0	0	0	0	0	0	0	0	0	0	0	0.00215354	0	0	0	0	0	0	Bacteria	Acidobacteriota	Thermoanaerobaculia	Thermoanaerobaculales	Thermoanaerobaculaceae	Subgroup 10	NA
ASV_780	0	0	0	0	0	0	0	0	0	0	0	0	0	0	0	0	0.00215354	0	0	0	0	0	0	Bacteria	Desulfobacterota	Desulfobacteria	Desulfobacterales	Desulfosarcinaceae	Sva0081 sediment group	NA
ASV_781	0	0	0	0	0	0.000434487	0	0	0.00120809	0	0	0	0	0	0	0	0	0	0	0	0	0	0	Bacteria	Campilobacterota	Campylobacteria	Campylobacterales	Arcobacteraceae	NA	NA
ASV_782	0.000574126	0.000347911	0	0	0.000231689	0	0.000298708	0	0.000362428	0	0	0	0	0	0	0	0	0	0	0	0	0	0	Bacteria	Bacteroidota	Bacteroidia	Flavobacteriales	Flavobacteriaceae	Flavobacterium	NA
ASV_783	0	0	0	0.00173133	0	0	0	0	0	0	0	0	0	0	0	0	0	0	0	0	0	0	0	Bacteria	Proteobacteria	Gammaproteobacteria	Oceanospirillales	Marinomonadaceae	Marinomonas	NA
ASV_784	0	0	0	0	0	0	0	0	0	0	0.00103152	0	0.00105553	0	0	0	0	0	0	0	0	0	0	Bacteria	Proteobacteria	Alphaproteobacteria	Rhizobiales	Xanthobacteraceae	Bradyrhizobium	NA
ASV_785	0	0	0	0	0	0	0	0	0	0	0.000247566	0	0.000987436	0.000841515	0	0	0	0	0	0	0	0	0	Bacteria	Gemmatimonadota	Gemmatimonadetes	Gemmatimonadales	Gemmatimonadaceae	NA	NA
ASV_786	0	0	0	0	0	0	0	0	0	0	0	0.00322934	0	0	0	0	0	0	0	0	0	0	0	Bacteria	Proteobacteria	Gammaproteobacteria	Burkholderiales	Methylophilaceae	Methylophilus	NA
ASV_787	0	0	0	0	0	0	0	0	0	0	0	0	0.000919337	0.00116209	0	0	0	0	0	0	0	0	0	Bacteria	Actinobacteriota	Actinobacteria	Micrococcales	Microbacteriaceae	Microbacterium	NA
ASV_788	0	0	0	0	0	0	0	0	0	0	0	0	0	0	0.0010331	0	0	0	0	0	0.00110582	0	0.000329393	Bacteria	Myxococcota	Polyangia	Polyangiales	Sandaracinaceae	NA	NA
ASV_789	0	0	0	0	0	0	0	0	0	0	0	0	0	0	0	0.00102775	0	0.00344453	0	0	0	0	0	Bacteria	Bacteroidota	Bacteroidia	Bacteroidales	Tannerellaceae	Parabacteroides	NA
ASV_790	0	0	0	0	0	0	0	0	0	0	0	0	0	0	0	0	0	0	0	0.00224863	0	0	0	Bacteria	Proteobacteria	Gammaproteobacteria	Vibrionales	Vibrionaceae	Enterovibrio	NA
ASV_791	0	0	0	0	0	0	0	0	0	0	0	0	0	0	0	0	0	0	0	0	0	0.00233772	0	Bacteria	Proteobacteria	Alphaproteobacteria	Rhizobiales	Rhizobiales Incertae Sedis	Anderseniella	NA
ASV_792	0	0	0	0	0	0.000488798	0	0	0	0	0	0	0	0.00148267	0	0	0	0	0	0	0	0	0	Bacteria	Proteobacteria	Gammaproteobacteria	Alteromonadales	Psychromonadaceae	Psychromonas	NA
ASV_793	0	0	0	0	0	0	0	0	0.000724857	0	0	0	0	0	0	0	0	0	0	0.00124478	0	0	0	Bacteria	Bacteroidota	Bacteroidia	Flavobacteriales	Flavobacteriaceae	Flavobacterium	urocaniciphilum
ASV_794	0	0	0	0	0	0	0	0	0	0	0.000660175	0	0	0	0	0	0.00105788	0	0	0	0	0.000459194	0	Bacteria	Actinobacteriota	Actinobacteria	Propionibacteriales	Propionibacteriaceae	Cutibacterium	NA
ASV_795	0	0	0	0	0	0	0	0	0	0	0	0	0	0.00132238	0.00094701	0	0	0	0	0	0	0	0	Bacteria	Proteobacteria	Gammaproteobacteria	Oceanospirillales	Kangiellaceae	NA	NA
ASV_796	0	0	0	0	0	0	0	0	0	0	0	0	0	0.000921659	0.00137747	0	0	0	0	0	0	0	0	Bacteria	NB1-j	NA	NA	NA	NA	NA
ASV_797	0	0	0	0	0	0	0	0	0	0	0	0	0	0.000801443	0.000731781	0	0	0	0	0	0	0.000751409	0	Bacteria	Proteobacteria	Gammaproteobacteria	Steroidobacterales	Woeseiaceae	Woeseia	NA
ASV_798	0	0	0	0	0	0	0	0	0	0	0	0	0	0	0.000301322	0	0	0	0.00285683	0	0	0.000918389	0	Bacteria	Desulfobacterota	Syntrophobacteria	Syntrophobacterales	NA	NA	NA
ASV_799	0	0	0	0	0	0	0	0	0	0	0	0	0	0	0	0	0	0	0.00604329	0	0	0	0	Bacteria	Bdellovibrionota	Bdellovibrionia	Bacteriovoracales	Bacteriovoracaceae	NA	NA
ASV_800	0	0	0	0	0	0	0	0	0	0	0	0	0	0	0	0	0	0	0	0	0	0.00229597	0	Bacteria	Proteobacteria	Gammaproteobacteria	Steroidobacterales	Woeseiaceae	Woeseia	NA
ASV_801	0	0	0	0.0016695	0	0	0	0	0	0	0	0	0	0	0	0	0	0	0	0	0	0	0	Bacteria	Proteobacteria	Gammaproteobacteria	Oceanospirillales	Saccharospirillaceae	Oleispira	NA
ASV_802	0	0	0	0	0	0	0	0	0	0.00195844	0	0	0	0	0	0	0	0	0	0	0	0	0	Bacteria	Firmicutes	Bacilli	Brevibacillales	Brevibacillaceae	Brevibacillus	NA
ASV_803	0	0	0	0	0	0	0	0	0	0.00195844	0	0	0	0	0	0	0	0	0	0	0	0	0	Bacteria	Proteobacteria	Gammaproteobacteria	Steroidobacterales	Woeseiaceae	Woeseia	NA
ASV_804	0	0	0	0	0	0	0	0	0	0	0.00222809	0	0	0	0	0	0	0	0	0	0	0	0	Bacteria	Bacteroidota	Bacteroidia	Bacteroidales	Bacteroidaceae	Bacteroides	vulgatus
ASV_805	0	0	0	0	0	0	0	0	0	0	0.000330087	0	0	0	0	0	0	0.00226613	0.00230744	0	0	0	0	Bacteria	Firmicutes	Clostridia	Lachnospirales	Lachnospiraceae	NA	NA
ASV_806	0	0	0	0	0	0	0	0	0	0	0	0.00311401	0	0	0	0	0	0	0	0	0	0	0	Bacteria	Actinobacteriota	Actinobacteria	Frankiales	Nakamurellaceae	Nakamurella	multipartita
ASV_807	0	0	0	0	0	0	0	0	0	0	0	0	0.00183867	0	0	0	0	0	0	0	0	0	0	Bacteria	Firmicutes	Clostridia	Lachnospirales	Lachnospiraceae	Agathobacter	NA
ASV_808	0	0	0	0	0	0	0	0	0	0	0	0	0.000442644	0.00164296	0	0	0	0	0	0	0	0	0	Bacteria	Actinobacteriota	Actinobacteria	Micrococcales	Brevibacteriaceae	Brevibacterium	NA
ASV_809	0	0	0	0	0	0	0	0	0	0	0	0	0	0	0	0.000285486	0.00185129	0	0	0	0	0	0	Bacteria	Proteobacteria	Alphaproteobacteria	Tistrellales	Geminicoccaceae	NA	NA
ASV_810	0	0	0	0	0	0	0	0	0	0	0	0	0	0	0	0	0.0020402	0	0	0	0	0	0	Bacteria	Firmicutes	Bacilli	Entomoplasmatales	Candidatus Spiroplasma	NA	NA
ASV_811	0	0	0	0	0	0	0	0	0	0	0	0	0	0	0	0	0.00120901	0	0	0.000883392	0	0	0	Bacteria	Cyanobacteria	Cyanobacteriia	Chloroplast	NA	NA	NA
ASV_812	0	0	0	0	0	0	0	0	0	0	0	0	0	0	0	0	0	0.00489485	0	0	0	0	0	Bacteria	Acidobacteriota	Thermoanaerobaculia	Thermoanaerobaculales	Thermoanaerobaculaceae	Subgroup 10	NA
ASV_813	0	0	0	0	0	0	0	0	0	0	0	0	0	0	0	0	0	0.0029913	0.00230744	0	0	0	0	Bacteria	Firmicutes	Clostridia	Lachnospirales	Lachnospiraceae	Lachnospiraceae NK4A136 group	NA
ASV_814	0	0	0	0	0	0	0	0	0	0	0	0	0	0	0	0	0	0	0	0.00216833	0	0	0	Bacteria	Proteobacteria	Gammaproteobacteria	Alteromonadales	Pseudoalteromonadaceae	Pseudoalteromonas	NA
ASV_815	0	0	0	0	0	0	0	0	0	0	0	0	0	0	0	0	0	0	0	0.00216833	0	0	0	Bacteria	Proteobacteria	Gammaproteobacteria	Vibrionales	Vibrionaceae	Enterovibrio	NA
ASV_816	0	0.000521866	0	0	0	0	0	0	0	0	0	0.000865002	0.000340495	0	0	0	0	0	0	0.000522004	0	0	0	Bacteria	Proteobacteria	Gammaproteobacteria	Pseudomonadales	Moraxellaceae	Enhydrobacter	NA
ASV_817	0	0	0	0	0	0	0	0	0	0	0	0.000576668	0	0	0	0	0	0	0.00054939	0	0.00163469	0	0.000146397	Bacteria	Proteobacteria	Gammaproteobacteria	Cellvibrionales	Halieaceae	Halioglobus	NA
ASV_818	0	0	0	0	0	0	0	0	0	0	0	0	0.000749089	0.00124224	0	0	0	0	0	0	0	0	0	Bacteria	Proteobacteria	Gammaproteobacteria	Xanthomonadales	Xanthomonadaceae	Lysobacter	NA
ASV_819	0	0	0	0	0	0	0	0	0	0	0	0	0	0	0.000817873	0	0	0	0	0	0	0.000500939	0.000805182	Bacteria	Nitrospinota	NA	NA	NA	NA	NA
ASV_820	0	0	0	0	0	0	0	0	0	0	0	0	0	0	0.000731781	0	0.00136013	0	0	0	0	0	0	Bacteria	Proteobacteria	Gammaproteobacteria	HOC36	NA	NA	NA
ASV_821	0	0	0	0	0	0	0	0	0	0	0	0	0	0	0	0	0.00200242	0	0	0	0	0	0	Bacteria	Proteobacteria	Gammaproteobacteria	Steroidobacterales	Woeseiaceae	Woeseia	NA
ASV_822	0	0	0	0	0	0	0	0	0	0	0	0	0	0	0	0	0	0.00480421	0	0	0	0	0	Bacteria	Proteobacteria	Gammaproteobacteria	Oceanospirillales	Endozoicomonadaceae	Endozoicomonas	NA
ASV_823	0	0	0	0	0	0	0	0	0	0	0	0	0	0	0	0	0	0	0	0	0.0025482	0	0	Bacteria	Nitrospirota	Thermodesulfovibrionia	NA	NA	NA	NA
ASV_824	0	0	0	0	0	0	0	0	0	0	0	0	0	0	0	0	0	0	0	0	0.0025482	0	0	Bacteria	Proteobacteria	Gammaproteobacteria	Pseudomonadales	Moraxellaceae	Acinetobacter	johnsonii
ASV_825	0	0	0	0	0	0	0	0	0	0.000326406	0.000783958	0	0	0	0	0	0.000906755	0	0	0	0	0	0	Bacteria	Proteobacteria	Gammaproteobacteria	Oceanospirillales	Halomonadaceae	Halomonas	NA
ASV_826	0	0	0	0	0	0	0	0	0	0	0	0.00299867	0	0	0	0	0	0	0	0	0	0	0	Bacteria	Gemmatimonadota	Gemmatimonadetes	Gemmatimonadales	Gemmatimonadaceae	NA	NA
ASV_827	0	0	0	0	0	0	0	0	0	0	0	0	0	0.00208375	0	0	0	0	0	0	0	0	0	Bacteria	MBNT15	NA	NA	NA	NA	NA
ASV_828	0	0	0	0	0	0	0	0	0	0	0	0	0	0.00208375	0	0	0	0	0	0	0	0	0	Bacteria	Cyanobacteria	Cyanobacteriia	Chloroplast	NA	NA	NA
ASV_829	0	0	0	0	0	0	0	0	0	0	0	0	0	0.00208375	0	0	0	0	0	0	0	0	0	Bacteria	Proteobacteria	Gammaproteobacteria	Alteromonadales	Colwelliaceae	Colwellia	NA
ASV_830	0	0	0	0	0	0	0	0	0	0	0	0	0	0.000921659	0	0	0.00109566	0	0	0	0	0	0	Bacteria	Proteobacteria	Alphaproteobacteria	Kiloniellales	Kiloniellaceae	NA	NA
ASV_831	0	0	0	0	0	0	0	0	0	0	0	0	0	0	0.000387413	0	0	0	0	0	0.00206741	0	0	Bacteria	Campilobacterota	Campylobacteria	Campylobacterales	Arcobacteraceae	Malaciobacter	NA
ASV_832	0	0	0	0	0	0	0	0	0	0	0	0	0	0	0.000387413	0	0.000642285	0	0	0	0	0.00108537	0	Bacteria	Acidobacteriota	Thermoanaerobaculia	Thermoanaerobaculales	Thermoanaerobaculaceae	Subgroup 10	NA
ASV_833	0	0	0	0	0	0	0	0	0	0	0	0	0	0	0	0.00296905	0	0	0	0	0	0	0	Bacteria	Proteobacteria	Gammaproteobacteria	Oceanospirillales	Nitrincolaceae	Amphritea	atlantica
ASV_834	0	0	0	0	0	0	0	0	0	0	0	0	0	0	0	0	0.00196464	0	0	0	0	0	0	Bacteria	Proteobacteria	Gammaproteobacteria	Vibrionales	Vibrionaceae	Photobacterium	NA
ASV_835	0	0	0	0	0	0	0	0	0	0	0	0	0	0	0	0	0.00196464	0	0	0	0	0	0	Bacteria	NB1-j	NA	NA	NA	NA	NA
ASV_836	0	0	0	0	0	0	0	0	0	0	0	0	0	0	0	0	0.00196464	0	0	0	0	0	0	Bacteria	Proteobacteria	Gammaproteobacteria	Steroidobacterales	Woeseiaceae	Woeseia	NA
ASV_837	0	0	0	0	0	0	0	0	0	0	0	0	0	0	0	0	0.00026447	0	0	0	0.00216357	0	0	Bacteria	Proteobacteria	Gammaproteobacteria	Steroidobacterales	Woeseiaceae	Woeseia	NA
ASV_838	0	0	0	0	0	0	0	0	0	0	0	0	0	0	0	0	0	0	0	0.000722775	0	0.00141933	0	Bacteria	Proteobacteria	Alphaproteobacteria	Rhodobacterales	Rhodobacteraceae	Dinoroseobacter	NA
ASV_839	0	0	0	0	0	0.00138493	0	0	0	0	0	0	0	0	0	0	0	0	0	0	0	0	0	Bacteria	Proteobacteria	Gammaproteobacteria	Alteromonadales	Moritellaceae	Moritella	NA
ASV_840	0	0	0	0	0	0.000543109	0	0	0.000936273	0	0	0	0	0	0	0	0	0	0	0	0	0	0	Bacteria	Bacteroidota	Bacteroidia	Flavobacteriales	Cryomorphaceae	Vicingus	NA
ASV_841	0	0	0	0	0	0	0	0	0	0	0	0	0	0.00204368	0	0	0	0	0	0	0	0	0	Bacteria	Bacteroidota	Bacteroidia	Bacteroidales	Marinifilaceae	Marinifilum	NA
ASV_842	0	0	0	0	0	0	0	0	0	0	0	0	0	0	0.000559597	0	0.000717848	0	0	0	0	0.000793154	0	Bacteria	Actinobacteriota	Acidimicrobiia	Microtrichales	Microtrichaceae	Sva0996 marine group	NA
ASV_843	0	0	0	0	0	0	0	0	0	0	0	0	0	0	0	0	0.00147348	0.00108774	0	0	0	0	0	Bacteria	Bacteroidota	Bacteroidia	Cytophagales	Cyclobacteriaceae	NA	NA
ASV_844	0	0	0	0	0	0	0	0	0	0	0	0	0	0	0	0	0.00136013	0	0	0	0	0	0.000548988	Bacteria	Proteobacteria	Gammaproteobacteria	Steroidobacterales	Woeseiaceae	Woeseia	NA
ASV_845	0	0	0	0	0	0	0	0	0	0	0	0	0	0	0	0	0	0	0	0.00204786	0	0	0	Bacteria	Proteobacteria	Gammaproteobacteria	Oceanospirillales	Endozoicomonadaceae	Endozoicomonas	NA
ASV_846	0	0	0	0	0	0	0	0	0	0	0	0	0	0	0	0	0	0	0	0.000923546	0.00134622	0	0	Bacteria	Desulfobacterota	Desulfobacteria	Desulfobacterales	Desulfosarcinaceae	Sva0081 sediment group	NA
ASV_847	0	0	0	0	0	0	0	0	0	0	0	0	0	0	0	0	0	0	0	0	0	0.00212899	0	Bacteria	Proteobacteria	Gammaproteobacteria	Alteromonadales	Psychromonadaceae	Psychromonas	NA
ASV_848	0	0	0	0	0	0	0	0	0	0	0	0	0	0	0	0	0	0	0	0	0	0.00212899	0	Bacteria	Bacteroidota	Bacteroidia	Flavobacteriales	Flavobacteriaceae	Maritimimonas	NA
ASV_849	0	0	0	0	0	0	0	0	0	0	0	0	0	0	0	0	0	0	0	0	0	0	0.00186656	Bacteria	Proteobacteria	Alphaproteobacteria	Rickettsiales	Mitochondria	NA	NA
ASV_850	0	0	0	0	0	0	0	0	0.00151012	0	0	0	0	0	0	0	0	0	0	0	0	0	0	Bacteria	Bacteroidota	Bacteroidia	Flavobacteriales	Flavobacteriaceae	Tenacibaculum	NA
ASV_851	0	0	0	0	0	0	0	0	0	0.000290139	0	0	0	0	0	0	0.00158682	0	0	0	0	0	0	Bacteria	Actinobacteriota	Actinobacteria	Micrococcales	Micrococcaceae	Kocuria	NA
ASV_852	0	0	0	0	0	0	0	0	0	0	0	0.00288334	0	0	0	0	0	0	0	0	0	0	0	Bacteria	Proteobacteria	Gammaproteobacteria	Burkholderiales	Comamonadaceae	Sphaerotilus	NA
ASV_853	0	0	0	0	0	0	0	0	0	0	0	0.00288334	0	0	0	0	0	0	0	0	0	0	0	Bacteria	Proteobacteria	Gammaproteobacteria	Xanthomonadales	Xanthomonadaceae	Thermomonas	NA
ASV_854	0	0	0	0	0	0	0	0	0	0	0	0	0	0.00200361	0	0	0	0	0	0	0	0	0	Bacteria	Methylomirabilota	Methylomirabilia	Methylomirabilales	Methylomirabilaceae	wb1-A12	NA
ASV_855	0	0	0	0	0	0	0	0	0	0	0	0	0	0	0	0.00285486	0	0	0	0	0	0	0	Bacteria	Proteobacteria	Gammaproteobacteria	Vibrionales	Vibrionaceae	Photobacterium	NA
ASV_856	0	0	0	0	0	0	0	0	0	0	0	0	0	0	0	0	0.00105788	0	0	0	0	0.000918389	0	Bacteria	Gemmatimonadota	Gemmatimonadetes	Gemmatimonadales	Gemmatimonadaceae	NA	NA
ASV_857	0	0	0	0	0	0	0	0	0	0	0	0	0	0	0	0	0	0.00453227	0	0	0	0	0	Bacteria	Proteobacteria	Gammaproteobacteria	Steroidobacterales	Woeseiaceae	Woeseia	NA
ASV_858	0	0	0	0	0	0	0	0	0	0	0	0	0	0	0	0	0	0.00326323	0.00153829	0	0	0	0	Bacteria	Bacteroidota	Bacteroidia	Bacteroidales	Rikenellaceae	Rikenellaceae RC9 gut group	NA
ASV_859	0	0	0	0	0	0	0	0	0	0	0	0	0	0	0	0	0	0	0	0.00200771	0	0	0	Bacteria	Proteobacteria	Gammaproteobacteria	Vibrionales	Vibrionaceae	Enterovibrio	NA
ASV_860	0	0	0	0	0	0	0	0	0	0	0	0	0	0	0	0	0	0	0	0.000441696	0	0	0.00142737	Bacteria	Proteobacteria	Alphaproteobacteria	Rhizobiales	Rhizobiaceae	Cohaesibacter	NA
ASV_861	0	0	0	0	0	0	0	0	0	0	0	0	0	0	0	0	0	0	0	0	0	0.00208725	0	Bacteria	Proteobacteria	Gammaproteobacteria	Steroidobacterales	Woeseiaceae	Woeseia	NA
ASV_862	0	0	0	0	0	0	0	0	0	0	0	0	0	0	0	0	0	0	0	0	0	0.00208725	0	Bacteria	Proteobacteria	Gammaproteobacteria	Steroidobacterales	Woeseiaceae	Woeseia	NA
ASV_863	0	0	0	0	0	0	0	0	0	0	0	0	0	0	0	0	0	0	0	0	0	0	0.00182996	Bacteria	Desulfobacterota	Desulfobacteria	Desulfobacterales	Desulfosarcinaceae	Sva0081 sediment group	NA
ASV_864	0	0	0	0	0	0.00133062	0	0	0	0	0	0	0	0	0	0	0	0	0	0	0	0	0	Bacteria	Proteobacteria	Gammaproteobacteria	Gammaproteobacteria Incertae Sedis	Unknown Family	NA	NA
ASV_865	0	0	0	0	0	0	0.00074677	0.000496093	0.000392631	0	0	0	0	0	0	0	0	0	0	0	0	0	0	Bacteria	Proteobacteria	Gammaproteobacteria	Vibrionales	Vibrionaceae	Vibrio	NA
ASV_866	0	0	0.000799467	0	0	0	0	0	0.000936273	0	0	0	0	0	0	0	0	0	0	0	0	0	0	Bacteria	Bacteroidota	Bacteroidia	Bacteroidales	Marinifilaceae	Marinifilum	NA
ASV_867	0	0	0	0	0.000405456	0	0	0	0	0	0	0	0	0	0.000516551	0	0	0	0	0	0	0.000960134	0	Bacteria	Bacteroidota	Bacteroidia	Bacteroidales	Marinifilaceae	Marinifilum	NA
ASV_868	0	0	0	0	0	0	0	0	0	0	0.000742697	0	0	0.00124224	0	0	0	0	0	0	0	0	0	Bacteria	Proteobacteria	Gammaproteobacteria	Vibrionales	Vibrionaceae	Vibrio	NA
ASV_869	0	0	0	0	0	0	0	0	0	0	0	0.00282567	0	0	0	0	0	0	0	0	0	0	0	Bacteria	Proteobacteria	Gammaproteobacteria	Xanthomonadales	Xanthomonadaceae	Lysobacter	NA
ASV_870	0	0	0	0	0	0	0	0	0	0	0	0	0	0.00196353	0	0	0	0	0	0	0	0	0	Bacteria	Firmicutes	Bacilli	Staphylococcales	Staphylococcaceae	Staphylococcus	NA
ASV_871	0	0	0	0	0	0	0	0	0	0	0	0	0	0.00196353	0	0	0	0	0	0	0	0	0	Bacteria	Proteobacteria	Gammaproteobacteria	AT-s2-59	NA	NA	NA
ASV_872	0	0	0	0	0	0	0	0	0	0	0	0	0	0.000721298	0.00133442	0	0	0	0	0	0	0	0	Bacteria	Acidobacteriota	Thermoanaerobaculia	Thermoanaerobaculales	Thermoanaerobaculaceae	Subgroup 10	NA
ASV_873	0	0	0	0	0	0	0	0	0	0	0	0	0	0	0.00210925	0	0	0	0	0	0	0	0	Bacteria	Firmicutes	Bacilli	Lactobacillales	Streptococcaceae	Streptococcus	NA
ASV_874	0	0	0	0	0	0	0	0	0	0	0	0	0	0	0.00120529	0	0.000793411	0	0	0	0	0	0	Bacteria	NB1-j	NA	NA	NA	NA	NA
ASV_875	0	0	0	0	0	0	0	0	0	0	0	0	0	0	0.00107615	0	0	0	0	0	0	0	0.000878381	Bacteria	Proteobacteria	Gammaproteobacteria	Steroidobacterales	Woeseiaceae	Woeseia	NA
ASV_876	0	0	0	0	0	0	0	0	0	0	0	0	0	0	0.000688735	0	0.00105788	0	0	0	0	0.000208725	0	Bacteria	Actinobacteriota	Acidimicrobiia	Microtrichales	NA	NA	NA
ASV_877	0	0	0	0	0	0	0	0	0	0	0	0	0	0	0	0	0.00185129	0	0	0	0	0	0	Bacteria	NB1-j	NA	NA	NA	NA	NA
ASV_878	0	0	0	0	0	0	0	0	0	0	0	0	0	0	0	0	0.00185129	0	0	0	0	0	0	Bacteria	Proteobacteria	NA	NA	NA	NA	NA
ASV_879	0	0	0	0	0	0	0	0	0	0	0	0	0	0	0	0	0.00185129	0	0	0	0	0	0	Bacteria	Proteobacteria	Gammaproteobacteria	Cellvibrionales	Halieaceae	Halioglobus	NA
ASV_880	0	0	0	0	0	0	0	0	0	0	0	0	0	0	0	0	0.00105788	0	0	0	0	0.000876644	0	Bacteria	Nitrospirota	Nitrospiria	Nitrospirales	Nitrospiraceae	Nitrospira	NA
ASV_881	0	0	0	0	0	0	0	0	0	0	0	0	0	0	0	0	0.000566722	0	0.00373585	0	0	0	0	Bacteria	Desulfobacterota	Desulfobacteria	Desulfobacterales	Desulfosarcinaceae	Sva0081 sediment group	NA
ASV_882	0	0	0	0	0	0	0	0	0	0	0	0	0	0	0	0	0	0.00444162	0	0	0	0	0	Bacteria	Bacteroidota	Bacteroidia	Bacteroidales	Muribaculaceae	NA	NA
ASV_883	0	0	0	0	0	0	0	0	0	0	0	0	0	0	0	0	0	0	0.00538402	0	0	0	0	Bacteria	Firmicutes	Clostridia	Lachnospirales	Lachnospiraceae	Lachnospiraceae NK4A136 group	NA
ASV_884	0	0	0	0	0	0	0	0	0	0	0	0	0	0	0	0	0	0	0.00285683	0	0.00110582	0	0	Bacteria	Proteobacteria	Gammaproteobacteria	Alteromonadales	Pseudoalteromonadaceae	Pseudoalteromonas	NA
ASV_885	0	0	0	0	0	0	0	0	0	0	0	0	0	0	0	0	0	0	0	0.000562159	0	0.00146107	0	Bacteria	Chloroflexi	Dehalococcoidia	S085	NA	NA	NA
ASV_886	0	0	0	0	0	0	0	0	0	0	0	0	0	0	0	0	0	0	0	0	0	0.0020455	0	Bacteria	Myxococcota	Polyangia	Polyangiales	Sandaracinaceae	NA	NA
ASV_887	0	0	0	0	0	0	0	0	0	0	0	0	0	0	0	0	0	0	0	0	0	0	0.00179336	Bacteria	Proteobacteria	Alphaproteobacteria	Rickettsiales	Mitochondria	NA	NA
ASV_888	0.000350855	0	0	0	0	0.000488798	0	0.00037207	0	0	0	0.000403668	0	0	0	0	0	0	0	0	0	0	0	Bacteria	Firmicutes	Clostridia	Peptostreptococcales-Tissierellales	Fusibacteraceae	Fusibacter	NA
ASV_889	0	0	0	0	0	0	0.00108282	0.000589111	0	0	0	0	0	0	0	0	0	0	0	0	0	0	0	Bacteria	Campilobacterota	Campylobacteria	Campylobacterales	Arcobacteraceae	NA	NA
ASV_890	0	0	0	0.000865667	0	0	3.73385e-05	0.000589111	0	0	0	0	0	0	0	0	0	0	0	0	0	0	0	Bacteria	Proteobacteria	Gammaproteobacteria	Vibrionales	Vibrionaceae	Aliivibrio	NA
ASV_891	0	0	0	0	0	0	0	0.00148828	0	0	0	0	0	0	0	0	0	0	0	0	0	0	0	Bacteria	Proteobacteria	Gammaproteobacteria	Steroidobacterales	Woeseiaceae	Woeseia	NA
ASV_892	0	0	0	0.000371	0	0	0	0	0.00108728	0	0	0	0	0	0	0	0	0	0	0	0	0	0	Bacteria	Proteobacteria	Alphaproteobacteria	Rhodobacterales	Rhodobacteraceae	Sedimentitalea	NA
ASV_893	0	0	0.00213191	0	0	0	0	0	0	0	0	0	0	0	0	0	0	0	0	0	0	0	0	Bacteria	Proteobacteria	Gammaproteobacteria	Oceanospirillales	Nitrincolaceae	Amphritea	NA
ASV_894	0	0	0	0	0	0	0	0	0	0.000326406	0	0	0	0	0	0	0	0	0	0	0.00187509	0	0	Bacteria	Proteobacteria	Gammaproteobacteria	Enterobacterales	Hafniaceae	Hafnia-Obesumbacterium	NA
ASV_895	0	0	0	0	0	0	0	0	0	0	0.00127909	0	0.000578842	0	0	0	0	0	0	0	0	0	0	Bacteria	Desulfobacterota	Desulfovibrionia	Desulfovibrionales	Desulfovibrionaceae	NA	NA
ASV_896	0	0	0	0	0	0	0	0	0	0	0	0	0	0.000921659	0.000645689	0.000570972	0	0	0	0	0	0	0	Bacteria	Proteobacteria	Gammaproteobacteria	Pseudomonadales	Moraxellaceae	Acinetobacter	lwoffii
ASV_897	0	0	0	0	0	0	0	0	0	0	0	0	0	0	0.00150661	0	0	0	0	0.000522004	0	0	0	Bacteria	Gemmatimonadota	PAUC43f marine benthic group	NA	NA	NA	NA
ASV_898	0	0	0	0	0	0	0	0	0	0	0	0	0	0	0.00120529	0	0	0.00135968	0	0	0	0	0.000182996	Bacteria	Nitrospirota	Thermodesulfovibrionia	NA	NA	NA	NA
ASV_899	0	0	0	0	0	0	0	0	0	0	0	0	0	0	0	0	0.00181351	0	0	0	0	0	0	Bacteria	Patescibacteria	Parcubacteria	NA	NA	NA	NA
ASV_900	0	0	0	0	0	0	0	0	0	0	0	0	0	0	0	0	0.000982318	0	0	0	0	0	0.000805182	Bacteria	Proteobacteria	Gammaproteobacteria	Steroidobacterales	Woeseiaceae	Woeseia	NA
ASV_901	0	0	0	0	0	0	0	0	0	0	0	0	0	0	0	0	0	0	0	0.0019274	0	0	0	Bacteria	Proteobacteria	Gammaproteobacteria	Alteromonadales	Shewanellaceae	Shewanella	NA
ASV_902	0	0	0	0	0	0	0	0	0	0	0	0	0	0	0	0	0	0	0	0.0019274	0	0	0	Bacteria	Proteobacteria	Gammaproteobacteria	Vibrionales	Vibrionaceae	Vibrio	NA
ASV_903	0	0	0	0	0	0	0	0	0	0	0	0	0	0	0	0	0	0	0	0	0	0.00200376	0	Bacteria	Bacteroidota	Bacteroidia	Flavobacteriales	Flavobacteriaceae	Tenacibaculum	NA
ASV_904	0	0	0	0	0	0.00127631	0	0	0	0	0	0	0	0	0	0	0	0	0	0	0	0	0	Bacteria	Proteobacteria	Gammaproteobacteria	Vibrionales	Vibrionaceae	Vibrio	NA
ASV_905	0	0	0	0	0	0	0	0.00074414	0.000694654	0	0	0	0	0	0	0	0	0	0	0	0	0	0	Bacteria	Proteobacteria	Gammaproteobacteria	Alteromonadales	Moritellaceae	Moritella	NA
ASV_906	0	0	0	0	0.000318573	0	0	0	0	0	0	0	0	0	0	0	0.000528941	0	0	0	0	0.000918389	0	Bacteria	Acidobacteriota	Thermoanaerobaculia	Thermoanaerobaculales	Thermoanaerobaculaceae	Subgroup 10	NA
ASV_907	0	0	0	0	0	0	0	0	0	0	0.00193926	0	0	0	0	0	0	0	0	0	0	0	0	Bacteria	Proteobacteria	Gammaproteobacteria	Steroidobacterales	Woeseiaceae	Woeseia	NA
ASV_908	0	0	0	0	0	0	0	0	0	0	0	0.00271034	0	0	0	0	0	0	0	0	0	0	0	Bacteria	Acidobacteriota	Blastocatellia	Blastocatellales	Blastocatellaceae	OLB17	NA
ASV_909	0	0	0	0	0	0	0	0	0	0	0	0	0.00160033	0	0	0	0	0	0	0	0	0	0	Bacteria	Proteobacteria	Gammaproteobacteria	Burkholderiales	Nitrosomonadaceae	Ellin6067	NA
ASV_910	0	0	0	0	0	0	0	0	0	0	0	0	0	0	0.00202316	0	0	0	0	0	0	0	0	Bacteria	Nitrospirota	Thermodesulfovibrionia	NA	NA	NA	NA
ASV_911	0	0	0	0	0	0	0	0	0	0	0	0	0	0	0.00137747	0	0	0.00135968	0	0	0	0	0	Bacteria	Acidobacteriota	Thermoanaerobaculia	Thermoanaerobaculales	Thermoanaerobaculaceae	Subgroup 10	NA
ASV_912	0	0	0	0	0	0	0	0	0	0	0	0	0	0	0.000774827	0	0	0	0	0	0	0.0012106	0	Bacteria	Proteobacteria	Gammaproteobacteria	OM182 clade	NA	NA	NA
ASV_913	0	0	0	0	0	0	0	0	0	0	0	0	0	0	0	0	0.00177573	0	0	0	0	0	0	Bacteria	Actinobacteriota	Acidimicrobiia	Actinomarinales	NA	NA	NA
ASV_914	0	0	0	0	0	0	0	0	0	0	0	0	0	0	0	0	0.00177573	0	0	0	0	0	0	Bacteria	Proteobacteria	Gammaproteobacteria	Steroidobacterales	Woeseiaceae	Woeseia	NA
ASV_915	0	0	0	0	0	0	0	0	0	0	0	0	0	0	0	0	0.000831192	0	0	0	0	0	0.00091498	Bacteria	Sva0485	NA	NA	NA	NA	NA
ASV_916	0	0	0	0	0	0	0	0	0	0	0	0	0	0	0	0	0	0.00426033	0	0	0	0	0	Bacteria	NB1-j	NA	NA	NA	NA	NA
ASV_917	0	0	0	0	0	0	0	0	0	0	0	0	0	0	0	0	0	0	0.00516427	0	0	0	0	Bacteria	Firmicutes	Clostridia	Oscillospirales	Ruminococcaceae	Anaerotruncus	NA
ASV_918	0	0	0	0	0	0	0	0	0	0	0	0	0	0	0	0	0	0	0	0	0.00225972	0	0	Bacteria	Firmicutes	Bacilli	Mycoplasmatales	Mycoplasmataceae	Candidatus Bacilloplasma	NA
ASV_919	0	0	0	0	0	0	0	0	0	0	0	0	0	0	0	0	0	0	0	0	0	0.00196201	0	Bacteria	Cyanobacteria	Cyanobacteriia	Chloroplast	NA	NA	NA
ASV_920	0	0	0	0	0	0	0	0	0	0	0.001898	0	0	0	0	0	0	0	0	0	0	0	0	Bacteria	Firmicutes	Clostridia	Lachnospirales	Lachnospiraceae	Agathobacter	NA
ASV_921	0	0	0	0	0	0	0	0	0	0	0	0.00265267	0	0	0	0	0	0	0	0	0	0	0	Bacteria	Gemmatimonadota	Gemmatimonadetes	Gemmatimonadales	Gemmatimonadaceae	NA	NA
ASV_922	0	0	0	0	0	0	0	0	0	0	0	0	0.00156628	0	0	0	0	0	0	0	0	0	0	Bacteria	Actinobacteriota	Actinobacteria	Micrococcales	Intrasporangiaceae	Intrasporangium	NA
ASV_923	0	0	0	0	0	0	0	0	0	0	0	0	0.000306446	0.00148267	0	0	0	0	0	0	0	0	0	Bacteria	Cyanobacteria	Cyanobacteriia	Chloroplast	NA	NA	NA
ASV_924	0	0	0	0	0	0	0	0	0	0	0	0	0	0.00184332	0	0	0	0	0	0	0	0	0	Bacteria	Methylomirabilota	Methylomirabilia	Rokubacteriales	NA	NA	NA
ASV_925	0	0	0	0	0	0	0	0	0	0	0	0	0	0	0	0.00262647	0	0	0	0	0	0	0	Bacteria	Proteobacteria	Alphaproteobacteria	Rhizobiales	Rhizobiaceae	Nitratireductor	NA
ASV_926	0	0	0	0	0	0	0	0	0	0	0	0	0	0	0	0	0.00173795	0	0	0	0	0	0	Bacteria	Actinobacteriota	Acidimicrobiia	Microtrichales	Ilumatobacteraceae	Ilumatobacter	NA
ASV_927	0	0	0	0	0	0	0	0	0	0	0	0	0	0	0	0	0.000944537	0.00190355	0	0	0	0	0	Bacteria	Proteobacteria	Gammaproteobacteria	OM182 clade	NA	NA	NA
ASV_928	0	0	0	0	0	0	0	0	0	0	0	0	0	0	0	0	0	0	0	0.00184709	0	0	0	Bacteria	Proteobacteria	Gammaproteobacteria	Nitrosococcales	Methylophagaceae	NA	NA
ASV_929	0	0	0	0	0	0	0	0	0	0	0	0	0	0	0	0	0	0	0	0.00184709	0	0	0	Bacteria	Proteobacteria	Gammaproteobacteria	Steroidobacterales	Woeseiaceae	Woeseia	NA
ASV_930	0	0	0	0	0	0	0	0	0	0	0	0	0	0	0	0	0	0	0	0.00184709	0	0	0	Bacteria	Proteobacteria	Gammaproteobacteria	Vibrionales	Vibrionaceae	Aliivibrio	NA
ASV_931	0	0	0	0	0	0	0	0	0	0	0	0	0	0	0	0	0	0	0	0.00184709	0	0	0	Bacteria	Proteobacteria	Gammaproteobacteria	Vibrionales	Vibrionaceae	Vibrio	NA
ASV_932	0	0	0	0	0	0	0	0	0	0	0	0	0	0	0	0	0	0	0	0	0	0.00192027	0	Bacteria	NB1-j	NA	NA	NA	NA	NA
ASV_933	0	0	0	0	0	0	0	0	0	0	0	0	0	0	0	0	0	0	0	0	0	0.000960134	0.000841782	Bacteria	Proteobacteria	Gammaproteobacteria	Vibrionales	Vibrionaceae	Vibrio	NA
ASV_934	0	0	0	0	0	0	0	0	0	0	0	0	0	0	0	0	0	0	0	0	0	0	0.00168356	Bacteria	Planctomycetota	OM190	NA	NA	NA	NA
ASV_935	0	0	0	0	0	0.001222	0	0	0	0	0	0	0	0	0	0	0	0	0	0	0	0	0	Bacteria	Bacteroidota	Bacteroidia	Flavobacteriales	Flavobacteriaceae	Pseudofulvibacter	NA
ASV_936	0.000382751	0	0.000577393	0	0	0.000380177	0.000186693	0	3.02024e-05	0	0	0	0	0	0	0	0	0	0	0	0	0	0	Bacteria	Proteobacteria	Gammaproteobacteria	Vibrionales	Vibrionaceae	Vibrio	NA
ASV_937	0	0	0.00199867	0	0	0	0	0	0	0	0	0	0	0	0	0	0	0	0	0	0	0	0	Bacteria	Proteobacteria	Gammaproteobacteria	Steroidobacterales	Woeseiaceae	Woeseia	NA
ASV_938	0	0	0	0	0	0	0	0	0	0	0	0	0.00153223	0	0	0	0	0	0	0	0	0	0	Bacteria	Proteobacteria	Alphaproteobacteria	Dongiales	Dongiaceae	Dongia	NA
ASV_939	0	0	0	0	0	0	0	0	0	0	0	0	0	0.00180325	0	0	0	0	0	0	0	0	0	Bacteria	Gemmatimonadota	BD2-11 terrestrial group	NA	NA	NA	NA
ASV_940	0	0	0	0	0	0	0	0	0	0	0	0	0	0.00180325	0	0	0	0	0	0	0	0	0	Bacteria	Gemmatimonadota	Gemmatimonadetes	Gemmatimonadales	Gemmatimonadaceae	NA	NA
ASV_941	0	0	0	0	0	0	0	0	0	0	0	0	0	0.000921659	0	0	0	0	0	0.000883392	0	0	0	Bacteria	Acidobacteriota	Thermoanaerobaculia	Thermoanaerobaculales	Thermoanaerobaculaceae	Subgroup 10	NA
ASV_942	0	0	0	0	0	0	0	0	0	0	0	0	0	0	0	0.00256937	0	0	0	0	0	0	0	Bacteria	Firmicutes	Clostridia	Lachnospirales	Lachnospiraceae	Blautia	NA
ASV_943	0	0	0	0	0	0	0	0	0	0	0	0	0	0	0	0	0.00170017	0	0	0	0	0	0	Bacteria	Proteobacteria	Gammaproteobacteria	Nitrosococcales	Nitrosococcaceae	AqS1	NA
ASV_944	0	0	0	0	0	0	0	0	0	0	0	0	0	0	0	0	0.00170017	0	0	0	0	0	0	Bacteria	Acidobacteriota	Thermoanaerobaculia	Thermoanaerobaculales	Thermoanaerobaculaceae	Subgroup 10	NA
ASV_945	0	0	0	0	0	0	0	0	0	0	0	0	0	0	0	0	0.0010201	0	0	0	0	0	0.000658786	Bacteria	Proteobacteria	Gammaproteobacteria	SZB50	NA	NA	NA
ASV_946	0	0	0	0	0	0	0	0	0	0	0	0	0	0	0	0	0	0.00407904	0	0	0	0	0	Bacteria	Firmicutes	Clostridia	Lachnospirales	Lachnospiraceae	Anaerostipes	NA
ASV_947	0	0	0	0	0	0	0	0	0	0	0	0	0	0	0	0	0	0	0	0	0	0.00187852	0	Bacteria	Proteobacteria	Alphaproteobacteria	Parvibaculales	PS1 clade	NA	NA
ASV_948	0	0	0	0	0	0	0	0	0	0	0	0	0	0	0	0	0	0	0	0	0	0	0.00164696	Bacteria	Proteobacteria	Gammaproteobacteria	Alteromonadales	Shewanellaceae	Shewanella	NA
ASV_949	0	0	0	0	0	0	0	0	0	0	0	0	0	0	0	0	0	0	0	0	0	0	0.00164696	Bacteria	Nitrospirota	Thermodesulfovibrionia	NA	NA	NA	NA
ASV_950	0	0.000139164	0	0.000401917	0.000144806	0.000461643	0	0.000155029	0	0	0	0	0	0	0	0	0	0	0	0	0	0	0	Bacteria	Bacteroidota	Bacteroidia	Flavobacteriales	Flavobacteriaceae	Tenacibaculum	NA
ASV_951	0	0.000243538	0	0.000123667	0	0.000434487	0	0.000279052	0.000241619	0	0	0	0	0	0	0	0	0	0	0	0	0	0	Bacteria	Bacteroidota	Bacteroidia	Flavobacteriales	Flavobacteriaceae	Tenacibaculum	NA
ASV_952	0	0	0	0.00136033	0	0	0	0	0	0	0	0	0	0	0	0	0	0	0	0	0	0	0	Bacteria	Campilobacterota	Campylobacteria	Campylobacterales	Arcobacteraceae	NA	NA
ASV_953	0	0	0	0	0	0	0	0	0	0	0.00181548	0	0	0	0	0	0	0	0	0	0	0	0	Bacteria	Proteobacteria	Gammaproteobacteria	Gammaproteobacteria Incertae Sedis	Unknown Family	NA	NA
ASV_954	0	0	0	0	0	0	0	0	0	0	0	0	0.00149818	0	0	0	0	0	0	0	0	0	0	Bacteria	MBNT15	NA	NA	NA	NA	NA
ASV_955	0	0	0	0	0	0	0	0	0	0	0	0	0.000749089	0.000881587	0	0	0	0	0	0	0	0	0	Bacteria	Proteobacteria	Alphaproteobacteria	Dongiales	Dongiaceae	Dongia	NA
ASV_956	0	0	0	0	0	0	0	0	0	0	0	0	0	0	0.00189402	0	0	0	0	0	0	0	0	Bacteria	Bacteroidota	Bacteroidia	Bacteroidales	Bacteroidetes BD2-2	NA	NA
ASV_957	0	0	0	0	0	0	0	0	0	0	0	0	0	0	0.000774827	0	0.000982318	0	0	0	0	0	0	Bacteria	Proteobacteria	Gammaproteobacteria	Cellvibrionales	Halieaceae	Halioglobus	NA
ASV_958	0	0	0	0	0	0	0	0	0	0	0	0	0	0	0.000645689	0	0.000453378	0	0	0	0	0	0.000622186	Bacteria	Gemmatimonadota	BD2-11 terrestrial group	NA	NA	NA	NA
ASV_959	0	0	0	0	0	0	0	0	0	0	0	0	0	0	0.000516551	0	0.000566722	0	0	0	0	0	0.000622186	Bacteria	NB1-j	NA	NA	NA	NA	NA
ASV_960	0	0	0	0	0	0	0	0	0	0	0	0	0	0	0	0.00125614	0	0.0019942	0	0	0	0	0	Bacteria	Firmicutes	Clostridia	Clostridia vadinBB60 group	NA	NA	NA
ASV_961	0	0	0	0	0	0	0	0	0	0	0	0	0	0	0	0.000799361	0.00113344	0	0	0	0	0	0	Bacteria	Nitrospirota	Thermodesulfovibrionia	NA	NA	NA	NA
ASV_962	0	0	0	0	0	0	0	0	0	0	0	0	0	0	0	0	0	0.0039884	0	0	0	0	0	Bacteria	Firmicutes	Clostridia	Lachnospirales	Lachnospiraceae	Lachnospiraceae NK4A136 group	NA
ASV_963	0	0	0	0	0	0	0	0	0	0	0	0	0	0	0	0	0	0.00217549	0.00219756	0	0	0	0	Bacteria	Bacteroidota	Bacteroidia	Bacteroidales	Muribaculaceae	NA	NA
ASV_964	0	0	0	0	0	0	0	0	0	0	0	0	0	0	0	0	0	0	0.00483463	0	0	0	0	Bacteria	Proteobacteria	Gammaproteobacteria	Enterobacterales	Enterobacteriaceae	NA	NA
ASV_965	0	0	0	0	0	0	0	0	0	0	0	0	0	0	0	0	0	0	0.00483463	0	0	0	0	Bacteria	Actinobacteriota	Coriobacteriia	Coriobacteriales	Eggerthellaceae	Enterorhabdus	NA
ASV_966	0	0	0	0	0	0	0	0	0	0	0	0	0	0	0	0	0	0	0	0.00176678	0	0	0	Bacteria	Proteobacteria	Gammaproteobacteria	Alteromonadales	Shewanellaceae	Shewanella	marina
ASV_967	0	0	0	0	0	0	0	0	0	0	0	0	0	0	0	0	0	0	0	0.00176678	0	0	0	Bacteria	Proteobacteria	Gammaproteobacteria	Vibrionales	Vibrionaceae	Aliivibrio	NA
ASV_968	0	0	0	0	0	0	0	0	0	0	0	0	0	0	0	0	0	0	0	0.00176678	0	0	0	Bacteria	Proteobacteria	Gammaproteobacteria	Vibrionales	Vibrionaceae	Vibrio	NA
ASV_969	0	0	0	0	0	0	0	0	0	0	0	0	0	0	0	0	0	0	0	0	0	0.00183678	0	Bacteria	Bacteroidota	Ignavibacteria	Ignavibacteriales	PHOS-HE36	NA	NA
ASV_970	0	0	0	0	0	0.00116768	0	0	0	0	0	0	0	0	0	0	0	0	0	0	0	0	0	Bacteria	Proteobacteria	Gammaproteobacteria	Arenicellales	Arenicellaceae	HTCC5015	NA
ASV_971	0	0	0	0	0.000405456	0.000787508	0	0	0	0	0	0	0	0	0	0	0	0	0	0	0	0	0	Bacteria	Proteobacteria	Alphaproteobacteria	Rhodobacterales	Rhodobacteraceae	Halocynthiibacter	namhaensis
ASV_972	0	0	0.00190984	0	0	0	0	0	0	0	0	0	0	0	0	0	0	0	0	0	0	0	0	Bacteria	Firmicutes	Bacilli	Staphylococcales	Staphylococcaceae	Staphylococcus	NA
ASV_973	0	0	0	0	0	0	0	0	0	0	0.00136161	0	0	0	0	0	0	0	0.00109878	0	0	0	0	Bacteria	Proteobacteria	Gammaproteobacteria	Cellvibrionales	Halieaceae	Halioglobus	NA
ASV_974	0	0	0	0	0	0	0	0	0	0	0.000660175	0	0	0	0.00116224	0	0	0	0	0	0	0	0	Bacteria	Firmicutes	Bacilli	Lactobacillales	Lactobacillaceae	Lactobacillus	NA
ASV_975	0	0	0	0	0	0	0	0	0	0	0.000577653	0	0	0	0	0	0	0	0.00318646	0	0	0	0	Bacteria	Firmicutes	Clostridia	Lachnospirales	Lachnospiraceae	Lachnospiraceae UCG-006	NA
ASV_976	0	0	0	0	0	0	0	0	0	0	0.000330087	0	0.00071504	0.00056101	0	0	0	0	0	0	0	0	0	Bacteria	Proteobacteria	Gammaproteobacteria	B2M28	NA	NA	NA
ASV_977	0	0	0	0	0	0	0	0	0	0	0.000288827	0	0	0	0.000559597	0	0	0	0	0.000120463	0.000192317	0	0.000585587	Bacteria	Proteobacteria	Gammaproteobacteria	Vibrionales	Vibrionaceae	Vibrio	NA
ASV_978	0	0	0	0	0	0	0	0	0	0	0	0	0.00146413	0	0	0	0	0	0	0	0	0	0	Bacteria	Proteobacteria	Alphaproteobacteria	Rhizobiales	Xanthobacteraceae	Pseudolabrys	NA
ASV_979	0	0	0	0	0	0	0	0	0	0	0	0	0	0.0017231	0	0	0	0	0	0	0	0	0	Bacteria	Proteobacteria	Alphaproteobacteria	Caulobacterales	Caulobacteraceae	Phenylobacterium	falsum
ASV_980	0	0	0	0	0	0	0	0	0	0	0	0	0	0.000721298	0	0	0	0	0	0	0	0.00104362	0	Bacteria	Proteobacteria	Alphaproteobacteria	Rhodobacterales	Rhodobacteraceae	Limibaculum	NA
ASV_981	0	0	0	0	0	0	0	0	0	0	0	0	0	0	0.00185097	0	0	0	0	0	0	0	0	Bacteria	Firmicutes	Negativicutes	Veillonellales-Selenomonadales	Veillonellaceae	Veillonella	tobetsuensis
ASV_982	0	0	0	0	0	0	0	0	0	0	0	0	0	0	0.000731781	0	0	0	0	0	0	0.00108537	0	Bacteria	NB1-j	NA	NA	NA	NA	NA
ASV_983	0	0	0	0	0	0	0	0	0	0	0	0	0	0	0	0	0	0.0029913	0.00109878	0	0	0	0	Bacteria	Bacteroidota	Bacteroidia	Bacteroidales	Prevotellaceae	Prevotellaceae NK3B31 group	NA
ASV_984	0	0	0	0	0	0	0	0	0	0	0	0	0	0	0	0	0	0	0	0.00172663	0	0	0	Bacteria	Proteobacteria	Gammaproteobacteria	Vibrionales	Vibrionaceae	Photobacterium	NA
ASV_985	0	0	0	0	0	0	0	0	0	0	0	0	0	0	0	0	0	0	0	0.000843238	0	0.000918389	0	Bacteria	Proteobacteria	Gammaproteobacteria	Gammaproteobacteria Incertae Sedis	Unknown Family	NA	NA
ASV_986	0	0	0	0	0	0	0	0	0	0	0	0	0	0	0	0	0	0	0	0	0	0.00179503	0	Bacteria	Actinobacteriota	Acidimicrobiia	Actinomarinales	NA	NA	NA
ASV_987	0	0	0	0	0	0	0	0	0	0	0	0	0	0	0	0	0	0	0	0	0	0.00179503	0	Bacteria	Actinobacteriota	Acidimicrobiia	Actinomarinales	NA	NA	NA
ASV_988	0	0	0	0	0	0	0	0	0	0	0	0	0	0	0	0	0	0	0	0	0	0.00104362	0.000658786	Bacteria	Planctomycetota	OM190	NA	NA	NA	NA
ASV_989	0	0	0	0	0	0	0	0	0	0	0	0	0	0	0	0	0	0	0	0	0	0	0.00157377	Bacteria	NB1-j	NA	NA	NA	NA	NA
ASV_990	0	0	0	0	0	0	0	0	0	0	0	0	0	0	0	0	0	0	0	0	0	0	0.00157377	Bacteria	Bacteroidota	Bacteroidia	Flavobacteriales	Flavobacteriaceae	Lutimonas	NA
ASV_991	0	0	0	0	0	0.00114053	0	0	0	0	0	0	0	0	0	0	0	0	0	0	0	0	0	Bacteria	Proteobacteria	Gammaproteobacteria	Vibrionales	Vibrionaceae	Vibrio	NA
ASV_992	0	0	0	0	0	0.000244399	0	0	0	0	0	0	0	0.00132238	0	0	0	0	0	0	0	0	0	Bacteria	Chloroflexi	Dehalococcoidia	S085	NA	NA	NA
ASV_993	0	0	0	0	0	0	0.000410724	0.000961181	0	0	0	0	0	0	0	0	0	0	0	0	0	0	0	Bacteria	Bacteroidota	Bacteroidia	Flavobacteriales	Flavobacteriaceae	Dokdonia	NA
ASV_994	0	0	0	0	0	0	0	0.00130224	0	0	0	0	0	0	0	0	0	0	0	0	0	0	0	Bacteria	Bacteroidota	Bacteroidia	Flavobacteriales	Flavobacteriaceae	Flavobacterium	NA
ASV_995	0	0	0	0	0	0	0	0	0.0012685	0	0	0	0	0	0	0	0	0	0	0	0	0	0	Bacteria	Bacteroidota	Bacteroidia	Flavobacteriales	Crocinitomicaceae	Salinirepens	NA
ASV_996	0	0	0	0	0	0	0	0	0.0012685	0	0	0	0	0	0	0	0	0	0	0	0	0	0	Bacteria	Bacteroidota	Bacteroidia	Flavobacteriales	Flavobacteriaceae	Pseudofulvibacter	NA
ASV_997	0	0	0	0	0.00121637	0	0	0	0	0	0	0	0	0	0	0	0	0	0	0	0	0	0	Bacteria	Bacteroidota	Bacteroidia	Flavobacteriales	Flavobacteriaceae	NA	NA
ASV_998	0	0	0	0	0	0	0	0	0	0	0.000247566	0	0	0.0014426	0	0	0	0	0	0	0	0	0	Bacteria	Chloroflexi	JG30-KF-CM66	NA	NA	NA	NA
ASV_999	0	0	0	0	0	0	0	0	0	0	0	0	0	0.00168303	0	0	0	0	0	0	0	0	0	Bacteria	Proteobacteria	Gammaproteobacteria	Nitrosococcales	Nitrosococcaceae	AqS1	NA
ASV_1000	0	0	0	0	0	0	0	0	0	0	0	0	0	0.00168303	0	0	0	0	0	0	0	0	0	Bacteria	Proteobacteria	Gammaproteobacteria	B2M28	NA	NA	NA
ASV_1001	0	0	0	0	0	0	0	0	0	0	0	0	0	0.00168303	0	0	0	0	0	0	0	0	0	Bacteria	Bacteroidota	Bacteroidia	Bacteroidales	Tannerellaceae	Macellibacteroides	fermentans
ASV_1002	0	0	0	0	0	0	0	0	0	0	0	0	0	0	0.00180793	0	0	0	0	0	0	0	0	Bacteria	Planctomycetota	OM190	NA	NA	NA	NA
ASV_1003	0	0	0	0	0	0	0	0	0	0	0	0	0	0	0.00180793	0	0	0	0	0	0	0	0	Bacteria	Proteobacteria	Gammaproteobacteria	Steroidobacterales	Woeseiaceae	Woeseia	NA
ASV_1004	0	0	0	0	0	0	0	0	0	0	0	0	0	0	0.000473505	0	0	0	0	0	0	0	0.00113458	Bacteria	Bacteroidota	Bacteroidia	Flavobacteriales	Flavobacteriaceae	Aquibacter	NA
ASV_1005	0	0	0	0	0	0	0	0	0	0	0	0	0	0	0	0.00239808	0	0	0	0	0	0	0	Bacteria	Proteobacteria	Gammaproteobacteria	Pseudomonadales	Pseudomonadaceae	Pseudomonas	NA
ASV_1006	0	0	0	0	0	0	0	0	0	0	0	0	0	0	0	0	0.00158682	0	0	0	0	0	0	Bacteria	Acidobacteriota	Vicinamibacteria	Subgroup 17	NA	NA	NA
ASV_1007	0	0	0	0	0	0	0	0	0	0	0	0	0	0	0	0	0.00158682	0	0	0	0	0	0	Bacteria	Proteobacteria	Alphaproteobacteria	Parvibaculales	PS1 clade	NA	NA
ASV_1008	0	0	0	0	0	0	0	0	0	0	0	0	0	0	0	0	0.00158682	0	0	0	0	0	0	Bacteria	NB1-j	NA	NA	NA	NA	NA
ASV_1009	0	0	0	0	0	0	0	0	0	0	0	0	0	0	0	0	0	0.00380711	0	0	0	0	0	Bacteria	Bacteroidota	Bacteroidia	Bacteroidales	Bacteroidaceae	Bacteroides	NA
ASV_1010	0	0	0	0	0	0	0	0	0	0	0	0	0	0	0	0	0	0.00380711	0	0	0	0	0	Bacteria	Firmicutes	Clostridia	Clostridia UCG-014	NA	NA	NA
ASV_1011	0	0	0	0	0	0	0	0	0	0	0	0	0	0	0	0	0	0.00380711	0	0	0	0	0	Bacteria	Proteobacteria	Gammaproteobacteria	Ectothiorhodospirales	Thioalkalispiraceae	Thiohalophilus	NA
ASV_1012	0	0	0	0	0	0	0	0	0	0	0	0	0	0	0	0	0	0	0	0.00168648	0	0	0	Bacteria	Cyanobacteria	Cyanobacteriia	Chloroplast	NA	NA	NA
ASV_1013	0	0	0	0	0	0	0	0	0	0	0	0	0	0	0	0	0	0	0	0.00168648	0	0	0	Bacteria	Proteobacteria	Gammaproteobacteria	Pseudomonadales	Moraxellaceae	Acinetobacter	NA
ASV_1014	0	0	0	0	0	0	0	0	0	0	0	0	0	0	0	0	0	0	0	0	0.00201933	0	0	Bacteria	Proteobacteria	Gammaproteobacteria	Gammaproteobacteria Incertae Sedis	Unknown Family	NA	NA
ASV_1015	0	0	0	0	0	0	0	0	0	0	0	0	0	0	0	0	0	0	0	0	0	0.00175329	0	Bacteria	Proteobacteria	Alphaproteobacteria	Rhodobacterales	Rhodobacteraceae	Roseobacter clade NAC11-7 lineage	NA
ASV_1016	0	0	0	0	0	0.000868975	0	0	0	0	0	0	0	0	0	0.000513875	0	0	0	0	0	0	0	Bacteria	Firmicutes	Bacilli	Lactobacillales	Lactobacillaceae	Lactobacillus	NA
ASV_1017	0	0	0	0	0	0.000217244	0	9.30175e-05	0	0.000253872	0	0	0	0	0	0	0	0.0019942	0	0	0	4.17449e-05	0	Bacteria	Proteobacteria	Gammaproteobacteria	Vibrionales	Vibrionaceae	Vibrio	NA
ASV_1018	0	0	0	0	0	0	0	0.000589111	0	0	0	0	0.000749089	0	0	0	0	0	0	0	0	0	0	Bacteria	Proteobacteria	Gammaproteobacteria	Vibrionales	Vibrionaceae	Photobacterium	indicum
ASV_1019	0	0	0	0.00126758	0	0	0	0	0	0	0	0	0	0	0	0	0	0	0	0	0	0	0	Bacteria	Proteobacteria	Gammaproteobacteria	Oceanospirillales	Saccharospirillaceae	Oleispira	NA
ASV_1020	0	0	0	0	0	0	0	0	0	0	0.000288827	0	0	0	0	0.000628069	0	0.00208484	0	0	0	0	0	Bacteria	Firmicutes	Clostridia	Oscillospirales	Ruminococcaceae	Anaerotruncus	NA
ASV_1021	0	0	0	0	0	0	0	0	0	0	0	0	0	0.00164296	0	0	0	0	0	0	0	0	0	Bacteria	Patescibacteria	Parcubacteria	Candidatus Yanofskybacteria	NA	NA	NA
ASV_1022	0	0	0	0	0	0	0	0	0	0	0	0	0	0.00164296	0	0	0	0	0	0	0	0	0	Bacteria	Proteobacteria	Gammaproteobacteria	Oceanospirillales	Saccharospirillaceae	Oceaniserpentilla	NA
ASV_1023	0	0	0	0	0	0	0	0	0	0	0	0	0	0.00164296	0	0	0	0	0	0	0	0	0	Bacteria	Actinobacteriota	Actinobacteria	Corynebacteriales	Mycobacteriaceae	Mycobacterium	NA
ASV_1024	0	0	0	0	0	0	0	0	0	0	0	0	0	0.00164296	0	0	0	0	0	0	0	0	0	Bacteria	Planctomycetota	Phycisphaerae	Phycisphaerales	Phycisphaeraceae	Urania-1B-19 marine sediment group	NA
ASV_1025	0	0	0	0	0	0	0	0	0	0	0	0	0	0	0.00176488	0	0	0	0	0	0	0	0	Bacteria	Proteobacteria	Alphaproteobacteria	Kiloniellales	Kiloniellaceae	Pelagibius	NA
ASV_1026	0	0	0	0	0	0	0	0	0	0	0	0	0	0	0.00176488	0	0	0	0	0	0	0	0	Bacteria	Calditrichota	Calditrichia	Calditrichales	Calditrichaceae	NA	NA
ASV_1027	0	0	0	0	0	0	0	0	0	0	0	0	0	0	0.00176488	0	0	0	0	0	0	0	0	Bacteria	Gemmatimonadota	Gemmatimonadetes	Gemmatimonadales	Gemmatimonadaceae	NA	NA
ASV_1028	0	0	0	0	0	0	0	0	0	0	0	0	0	0	0.00111919	0	0	0	0	0	0	0	0.000548988	Bacteria	Gemmatimonadota	Gemmatimonadetes	Gemmatimonadales	Gemmatimonadaceae	NA	NA
ASV_1029	0	0	0	0	0	0	0	0	0	0	0	0	0	0	0.000516551	0.00165582	0	0	0	0	0	0	0	Bacteria	Proteobacteria	Gammaproteobacteria	Ectothiorhodospirales	Ectothiorhodospiraceae	Ectothiorhodospira	shaposhnikovii
ASV_1030	0	0	0	0	0	0	0	0	0	0	0	0	0	0	0.000473505	0	0	0	0	0	0	0.00125235	0	Bacteria	Proteobacteria	Alphaproteobacteria	Caulobacterales	Parvularculaceae	Marinicaulis	NA
ASV_1031	0	0	0	0	0	0	0	0	0	0	0	0	0	0	0	0	0.00154904	0	0	0	0	0	0	Bacteria	Gemmatimonadota	PAUC43f marine benthic group	NA	NA	NA	NA
ASV_1032	0	0	0	0	0	0	0	0	0	0	0	0	0	0	0	0	0.00154904	0	0	0	0	0	0	Bacteria	Actinobacteriota	MB-A2-108	NA	NA	NA	NA
ASV_1033	0	0	0	0	0	0	0	0	0	0	0	0	0	0	0	0	0.00154904	0	0	0	0	0	0	Bacteria	Proteobacteria	Gammaproteobacteria	NA	NA	NA	NA
ASV_1034	0	0	0	0	0	0	0	0	0	0	0	0	0	0	0	0	0.00113344	0	0.00120866	0	0	0	0	Bacteria	Proteobacteria	Alphaproteobacteria	Rhizobiales	Hyphomicrobiaceae	NA	NA
ASV_1035	0	0	0	0	0	0	0	0	0	0	0	0	0	0	0	0	0	0	0.004505	0	0	0	0	Bacteria	Proteobacteria	Gammaproteobacteria	Cellvibrionales	Spongiibacteraceae	BD1-7 clade	NA
ASV_1036	0	0	0	0	0	0	0	0	0	0	0	0	0	0	0	0	0	0	0.004505	0	0	0	0	Bacteria	Desulfobacterota	Desulfobulbia	Desulfobulbales	Desulfobulbaceae	NA	NA
ASV_1037	0	0	0	0	0	0	0	0	0	0	0	0	0	0	0	0	0	0	0.00263707	0	0	0.000709664	0	Bacteria	Proteobacteria	Gammaproteobacteria	Steroidobacterales	Woeseiaceae	Woeseia	NA
ASV_1038	0	0	0	0	0	0	0	0	0	0	0	0	0	0	0	0	0	0	0	0.000843238	0	0.000834899	0	Bacteria	Bacteroidota	Bacteroidia	Flavobacteriales	Flavobacteriaceae	Algibacter	NA
ASV_1039	0	0	0	0	0	0	0	0	0	0	0	0	0	0	0	0	0	0	0	0	0.00197125	0	0	Bacteria	Bacteroidota	Bacteroidia	Flavobacteriales	Flavobacteriaceae	Lutimonas	NA
ASV_1040	0	0	0	0	0	0	0	0	0	0	0	0	0	0	0	0	0	0	0	0	0	0.00171154	0	Bacteria	Acidobacteriota	Thermoanaerobaculia	Thermoanaerobaculales	Thermoanaerobaculaceae	Subgroup 10	NA
ASV_1041	0	0	0	0	0	0	0	0	0	0	0	0	0	0	0	0	0	0	0	0	0	0.00171154	0	Bacteria	Proteobacteria	Gammaproteobacteria	Vibrionales	Vibrionaceae	Thaumasiovibrio	NA
ASV_1042	0	0	0	0	0	0	0	0	0	0	0	0	0	0	0	0	0	0	0	0	0	0.00171154	0	Bacteria	Actinobacteriota	Acidimicrobiia	Microtrichales	Ilumatobacteraceae	Ilumatobacter	NA
ASV_1043	0	0	0	0	0	0	0	0	0	0	0	0	0	0	0	0	0	0	0	0	0	0.00171154	0	Bacteria	Proteobacteria	Alphaproteobacteria	Rhodobacterales	Rhodobacteraceae	Limibaculum	NA
ASV_1044	0	0	0	0	0	0	0	0	0	0	0	0	0	0	0	0	0	0	0	0	0	0.00171154	0	Bacteria	Proteobacteria	Gammaproteobacteria	Gammaproteobacteria Incertae Sedis	Unknown Family	NA	NA
ASV_1045	0	0	0	0	0	0	0	0	0	0	0	0	0	0	0	0	0	0	0	0	0	0	0.00150057	Bacteria	NB1-j	NA	NA	NA	NA	NA
ASV_1046	0	0	0	0	0	0.00108622	0	0	0	0	0	0	0	0	0	0	0	0	0	0	0	0	0	Bacteria	Proteobacteria	Gammaproteobacteria	Steroidobacterales	Woeseiaceae	Woeseia	NA
ASV_1047	0	0	0	0	0	0.000488798	0.000821447	0	0	0	0	0	0	0	0	0	0	0	0	0	0	0	0	Bacteria	Proteobacteria	Gammaproteobacteria	Vibrionales	Vibrionaceae	Vibrio	NA
ASV_1048	0	0.000521866	0	0	0	0	0	0	0	0	0	0	0	0	0	0	0	0	0	0	0	0.00104362	0	Bacteria	Myxococcota	Polyangia	Polyangiales	Sandaracinaceae	NA	NA
ASV_1049	0	0	0.00177659	0	0	0	0	0	0	0	0	0	0	0	0	0	0	0	0	0	0	0	0	Bacteria	Proteobacteria	Gammaproteobacteria	Gammaproteobacteria Incertae Sedis	Unknown Family	NA	NA
ASV_1050	0	0	0.000577393	0	0	0	0	0	0	0.000761615	0.000247566	0	0	0	0	0	0	0	0	0	0	0	0	Bacteria	Proteobacteria	Alphaproteobacteria	Rickettsiales	NA	NA	NA
ASV_1051	0	0	0	0	0	0	0	0	0	0.000435208	0	0	0	0	0	0	0	0.00172226	0	0	0.000432713	0	0	Bacteria	Bacteroidota	Bacteroidia	Cytophagales	Cyclobacteriaceae	NA	NA
ASV_1052	0	0	0	0	0	0	0	0	0	0	0.000536392	0	0	0	0.00116224	0	0	0	0	0	0	0	0	Bacteria	Proteobacteria	Gammaproteobacteria	Alteromonadales	Psychromonadaceae	Psychromonas	NA
ASV_1053	0	0	0	0	0	0	0	0	0	0	0.000288827	0	0.00112363	0	0	0	0	0	0	0	0	0	0	Bacteria	Proteobacteria	Gammaproteobacteria	Steroidobacterales	Steroidobacteraceae	NA	NA
ASV_1054	0	0	0	0	0	0	0	0	0	0	0	0	0.00136198	0	0	0	0	0	0	0	0	0	0	Bacteria	Acidobacteriota	Vicinamibacteria	Vicinamibacterales	NA	NA	NA
ASV_1055	0	0	0	0	0	0	0	0	0	0	0	0	0.000272396	0.000721298	0.000602643	0	0	0	0	0	0	0	0	Bacteria	Proteobacteria	Gammaproteobacteria	Steroidobacterales	Steroidobacteraceae	NA	NA
ASV_1056	0	0	0	0	0	0	0	0	0	0	0	0	0	0.00160289	0	0	0	0	0	0	0	0	0	Bacteria	Proteobacteria	Alphaproteobacteria	Rickettsiales	Mitochondria	NA	NA
ASV_1057	0	0	0	0	0	0	0	0	0	0	0	0	0	0.00160289	0	0	0	0	0	0	0	0	0	Bacteria	Firmicutes	Clostridia	Oscillospirales	Butyricicoccaceae	UCG-008	NA
ASV_1058	0	0	0	0	0	0	0	0	0	0	0	0	0	0	0	0	0.00151126	0	0	0	0	0	0	Bacteria	Chloroflexi	Anaerolineae	NA	NA	NA	NA
ASV_1059	0	0	0	0	0	0	0	0	0	0	0	0	0	0	0	0	0.00151126	0	0	0	0	0	0	Bacteria	Actinobacteriota	Acidimicrobiia	Microtrichales	Ilumatobacteraceae	Ilumatobacter	NA
ASV_1060	0	0	0	0	0	0	0	0	0	0	0	0	0	0	0	0	0.00109566	0	0	0	0	0	0.000402591	Bacteria	Planctomycetota	OM190	NA	NA	NA	NA
ASV_1061	0	0	0	0	0	0	0	0	0	0	0	0	0	0	0	0	0	0.00244743	0.00142841	0	0	0	0	Bacteria	Bacteroidota	Bacteroidia	Bacteroidales	Bacteroidaceae	Bacteroides	NA
ASV_1062	0	0	0	0	0	0	0	0	0	0	0	0	0	0	0	0	0	0	0.00439512	0	0	0	0	Bacteria	Bdellovibrionota	Bdellovibrionia	Bacteriovoracales	Bacteriovoracaceae	NA	NA
ASV_1063	0	0	0	0	0	0	0	0	0	0	0	0	0	0	0	0	0	0	0	0.00160617	0	0	0	Bacteria	Proteobacteria	Gammaproteobacteria	Vibrionales	Vibrionaceae	Enterovibrio	NA
ASV_1064	0	0	0	0	0	0	0	0	0	0	0	0	0	0	0	0	0	0	0	0	0	0.0016698	0	Bacteria	Proteobacteria	Alphaproteobacteria	Kiloniellales	Kiloniellaceae	NA	NA
ASV_1065	0	0	0	0	0	0	0	0	0	0	0	0	0	0	0	0	0	0	0	0	0	0	0.00146397	Bacteria	Proteobacteria	Gammaproteobacteria	NA	NA	NA	NA
ASV_1066	0	0	0	0	0	0	0	0	0	0	0	0	0	0	0	0	0	0	0	0	0	0	0.00146397	Bacteria	Actinobacteriota	Acidimicrobiia	Actinomarinales	NA	NA	NA
ASV_1067	0.000414647	0	0	0	0	0.000706042	0	0	0	0	0	0	0	0	0	0	0	0	0	0	0	0	0	Bacteria	Campilobacterota	Campylobacteria	Campylobacterales	Arcobacteraceae	Halarcobacter	NA
ASV_1068	0	0	0	0	0	0	0	0	0	0.000435208	0	0	0	0	0	0	0	0	0	0	0	0	0.000988178	Bacteria	Bacteroidota	Bacteroidia	Flavobacteriales	Flavobacteriaceae	Tenacibaculum	NA
ASV_1069	0	0	0	0	0	0	0	0	0	0	0	0.00224901	0	0	0	0	0	0	0	0	0	0	0	Bacteria	Fusobacteriota	Fusobacteriia	Fusobacteriales	Leptotrichiaceae	Leptotrichia	buccalis
ASV_1070	0	0	0	0	0	0	0	0	0	0	0	0	0	0.00156281	0	0	0	0	0	0	0	0	0	Bacteria	Bacteroidota	Bacteroidia	Bacteroidales	Marinifilaceae	Marinifilum	NA
ASV_1071	0	0	0	0	0	0	0	0	0	0	0	0	0	0.00156281	0	0	0	0	0	0	0	0	0	Bacteria	Actinobacteriota	Acidimicrobiia	Actinomarinales	NA	NA	NA
ASV_1072	0	0	0	0	0	0	0	0	0	0	0	0	0	0.00156281	0	0	0	0	0	0	0	0	0	Bacteria	NB1-j	NA	NA	NA	NA	NA
ASV_1073	0	0	0	0	0	0	0	0	0	0	0	0	0	0.00156281	0	0	0	0	0	0	0	0	0	Bacteria	Acidobacteriota	Vicinamibacteria	Subgroup 17	NA	NA	NA
ASV_1074	0	0	0	0	0	0	0	0	0	0	0	0	0	0	0.00167879	0	0	0	0	0	0	0	0	Bacteria	Firmicutes	Negativicutes	Veillonellales-Selenomonadales	Veillonellaceae	Veillonella	NA
ASV_1075	0	0	0	0	0	0	0	0	0	0	0	0	0	0	0	0.00114194	0	0	0	0	0	0.000793154	0	Bacteria	Proteobacteria	Gammaproteobacteria	Steroidobacterales	Woeseiaceae	Woeseia	NA
ASV_1076	0	0	0	0	0	0	0	0	0	0	0	0	0	0	0	0	0.00147348	0	0	0	0	0	0	Bacteria	Actinobacteriota	Acidimicrobiia	Actinomarinales	NA	NA	NA
ASV_1077	0	0	0	0	0	0	0	0	0	0	0	0	0	0	0	0	0.00147348	0	0	0	0	0	0	Bacteria	NB1-j	NA	NA	NA	NA	NA
ASV_1078	0	0	0	0	0	0	0	0	0	0	0	0	0	0	0	0	0.0010201	0	0	0	0	0	0.00043919	Bacteria	Acidobacteriota	Thermoanaerobaculia	Thermoanaerobaculales	Thermoanaerobaculaceae	Subgroup 23	NA
ASV_1079	0	0	0	0	0	0	0	0	0	0	0	0	0	0	0	0	0.000868974	0	0	0	0	0	0.000585587	Bacteria	Actinobacteriota	Thermoleophilia	Gaiellales	NA	NA	NA
ASV_1080	0	0	0	0	0	0	0	0	0	0	0	0	0	0	0	0	0.000793411	0	0	0	0	0.000751409	0	Bacteria	NB1-j	NA	NA	NA	NA	NA
ASV_1081	0	0	0	0	0	0	0	0	0	0	0	0	0	0	0	0	0.000755629	0	0	0	0	0.000793154	0	Bacteria	Proteobacteria	Gammaproteobacteria	UBA10353 marine group	NA	NA	NA
ASV_1082	0	0	0	0	0	0	0	0	0	0	0	0	0	0	0	0	0	0.00353517	0	0	0	0	0	Bacteria	Firmicutes	Clostridia	Lachnospirales	Lachnospiraceae	Lachnospiraceae NK4A136 group	NA
ASV_1083	0	0	0	0	0	0	0	0	0	0	0	0	0	0	0	0	0	0.00353517	0	0	0	0	0	Bacteria	Desulfobacterota	Desulfobacteria	Desulfobacterales	Desulfosarcinaceae	Sva0081 sediment group	NA
ASV_1084	0	0	0	0	0	0	0	0	0	0	0	0	0	0	0	0	0	0	0.00428524	0	0	0	0	Bacteria	Proteobacteria	Gammaproteobacteria	Gammaproteobacteria Incertae Sedis	Unknown Family	NA	NA
ASV_1085	0	0	0	0	0	0	0	0	0	0	0	0	0	0	0	0	0	0	0	0.00156601	0	0	0	Bacteria	Proteobacteria	Gammaproteobacteria	Cellvibrionales	Halieaceae	Halioglobus	NA
ASV_1086	0	0	0	0	0	0	0	0	0	0	0	0	0	0	0	0	0	0	0	0.00156601	0	0	0	Bacteria	Proteobacteria	Alphaproteobacteria	Rhodobacterales	Rhodobacteraceae	Lentibacter	NA
ASV_1087	0	0	0	0	0	0	0	0	0	0	0	0	0	0	0	0	0	0	0	0	0	0.00162805	0	Bacteria	NB1-j	NA	NA	NA	NA	NA
ASV_1088	0	0	0	0	0	0	0	0	0	0	0	0	0	0	0	0	0	0	0	0	0	0	0.00142737	Bacteria	Proteobacteria	Gammaproteobacteria	Burkholderiales	Oxalobacteraceae	Massilia	timonae
ASV_1089	0	0	0	0	0	0	0	0	0	0	0	0	0	0	0	0	0	0	0	0	0	0	0.00142737	Bacteria	Proteobacteria	Gammaproteobacteria	Steroidobacterales	Woeseiaceae	Woeseia	NA
ASV_1090	0	0	0	0	0	0.00103191	0	0	0	0	0	0	0	0	0	0	0	0	0	0	0	0	0	Bacteria	NB1-j	NA	NA	NA	NA	NA
ASV_1091	0	0	0	0	0	0.00103191	0	0	0	0	0	0	0	0	0	0	0	0	0	0	0	0	0	Bacteria	Proteobacteria	Gammaproteobacteria	Steroidobacterales	Woeseiaceae	Woeseia	NA
ASV_1092	0	0	0	0	0.000202728	0	0	0.000403076	0.000543642	0	0	0	0	0	0	0	0	0	0	0	0	0	0	Bacteria	Bacteroidota	Bacteroidia	Flavobacteriales	Flavobacteriaceae	Maribacter	NA
ASV_1093	0.000382751	0	0	0	0	0	0	0	0	0	0	0	0	0	0	0	0	0.00235678	0	0	0	0	0	Bacteria	Proteobacteria	Alphaproteobacteria	Kiloniellales	Kiloniellaceae	NA	NA
ASV_1094	0	0	0	0	0	0	0	0	0	0	0	0	0.00129388	0	0	0	0	0	0	0	0	0	0	Bacteria	MBNT15	NA	NA	NA	NA	NA
ASV_1095	0	0	0	0	0	0	0	0	0	0	0	0	0.00071504	0.000681226	0	0	0	0	0	0	0	0	0	Bacteria	NB1-j	NA	NA	NA	NA	NA
ASV_1096	0	0	0	0	0	0	0	0	0	0	0	0	0.000646941	0.00076137	0	0	0	0	0	0	0	0	0	Bacteria	Myxococcota	Myxococcia	Myxococcales	Anaeromyxobacteraceae	Anaeromyxobacter	NA
ASV_1097	0	0	0	0	0	0	0	0	0	0	0	0	0	0.00152274	0	0	0	0	0	0	0	0	0	Bacteria	Myxococcota	bacteriap25	NA	NA	NA	NA
ASV_1098	0	0	0	0	0	0	0	0	0	0	0	0	0	0.00152274	0	0	0	0	0	0	0	0	0	Bacteria	Firmicutes	Clostridia	Peptostreptococcales-Tissierellales	Tissierella	NA	NA
ASV_1099	0	0	0	0	0	0	0	0	0	0	0	0	0	0	0.00163575	0	0	0	0	0	0	0	0	Bacteria	Proteobacteria	Gammaproteobacteria	Gammaproteobacteria Incertae Sedis	Unknown Family	NA	NA
ASV_1100	0	0	0	0	0	0	0	0	0	0	0	0	0	0	0.00163575	0	0	0	0	0	0	0	0	Bacteria	NB1-j	NA	NA	NA	NA	NA
ASV_1101	0	0	0	0	0	0	0	0	0	0	0	0	0	0	0.000860919	0	0	0	0	0	0	0.000751409	0	Bacteria	Proteobacteria	Alphaproteobacteria	NA	NA	NA	NA
ASV_1102	0	0	0	0	0	0	0	0	0	0	0	0	0	0	0	0	0.0014357	0	0	0	0	0	0	Bacteria	Proteobacteria	Gammaproteobacteria	Oceanospirillales	Gven-F17	NA	NA
ASV_1103	0	0	0	0	0	0	0	0	0	0	0	0	0	0	0	0	0.0014357	0	0	0	0	0	0	Bacteria	Margulisbacteria	NA	NA	NA	NA	NA
ASV_1104	0	0	0	0	0	0	0	0	0	0	0	0	0	0	0	0	0.0014357	0	0	0	0	0	0	Bacteria	Cyanobacteria	Cyanobacteriia	Cyanobacteriales	Phormidiaceae	NA	NA
ASV_1105	0	0	0	0	0	0	0	0	0	0	0	0	0	0	0	0	0.0014357	0	0	0	0	0	0	Bacteria	Proteobacteria	Gammaproteobacteria	Steroidobacterales	Woeseiaceae	Woeseia	NA
ASV_1106	0	0	0	0	0	0	0	0	0	0	0	0	0	0	0	0	0	0.00344453	0	0	0	0	0	Bacteria	Firmicutes	Clostridia	Lachnospirales	Lachnospiraceae	Lachnospiraceae NK4A136 group	NA
ASV_1107	0	0	0	0	0	0	0	0	0	0	0	0	0	0	0	0	0	0.00344453	0	0	0	0	0	Bacteria	Acidobacteriota	Thermoanaerobaculia	Thermoanaerobaculales	Thermoanaerobaculaceae	Subgroup 10	NA
ASV_1108	0	0	0	0	0	0	0	0	0	0	0	0	0	0	0	0	0	0	0	0	0	0.00158631	0	Bacteria	Actinobacteriota	Acidimicrobiia	Actinomarinales	NA	NA	NA
ASV_1109	0	0	0	0	0	0	0	0	0	0	0	0	0	0	0	0	0	0	0	0	0	0.00158631	0	Bacteria	Acidobacteriota	Vicinamibacteria	Subgroup 17	NA	NA	NA
ASV_1110	0	0	0	0	0	0	0	0	0	0	0	0	0	0	0	0	0	0	0	0	0	0.00108537	0.00043919	Bacteria	NB1-j	NA	NA	NA	NA	NA
ASV_1111	0	0	0	0	0	0.00100475	0	0	0	0	0	0	0	0	0	0	0	0	0	0	0	0	0	Bacteria	Proteobacteria	Gammaproteobacteria	Cellvibrionales	Halieaceae	Halioglobus	NA
ASV_1112	0	0	0	0.000247333	5.79223e-05	8.14664e-05	0.000224031	0.000465087	9.06071e-05	0	0	0	0	0	0	0	0	0	0	0	0	0	0	Bacteria	Proteobacteria	Gammaproteobacteria	Alteromonadales	Shewanellaceae	Shewanella	NA
ASV_1113	0	0	0	0	0	0	0	0.00114722	0	0	0	0	0	0	0	0	0	0	0	0	0	0	0	Bacteria	Proteobacteria	Gammaproteobacteria	Cellvibrionales	Spongiibacteraceae	BD1-7 clade	NA
ASV_1114	0	0.000661031	0	0	0.000521301	0	0	0	0	0	0	0	0	0	0	0	0	0	0	0	0	0	0	Bacteria	Proteobacteria	Gammaproteobacteria	Nitrosococcales	Methylophagaceae	NA	NA
ASV_1115	0	0	0	0	0	0	0	0	0	0	0	0	0.00125983	0	0	0	0	0	0	0	0	0	0	Bacteria	Proteobacteria	Alphaproteobacteria	Rickettsiales	Mitochondria	NA	NA
ASV_1116	0	0	0	0	0	0	0	0	0	0	0	0	0.00125983	0	0	0	0	0	0	0	0	0	0	Bacteria	Firmicutes	Bacilli	Erysipelotrichales	Erysipelotrichaceae	Holdemanella	NA
ASV_1117	0	0	0	0	0	0	0	0	0	0	0	0	0.00071504	0.000641154	0	0	0	0	0	0	0	0	0	Bacteria	NB1-j	NA	NA	NA	NA	NA
ASV_1118	0	0	0	0	0	0	0	0	0	0	0	0	0	0.00148267	0	0	0	0	0	0	0	0	0	Bacteria	Proteobacteria	Alphaproteobacteria	Kiloniellales	Kiloniellaceae	NA	NA
ASV_1119	0	0	0	0	0	0	0	0	0	0	0	0	0	0.00132238	0.000172184	0	0	0	0	0	0	0	0	Bacteria	Firmicutes	Negativicutes	Acidaminococcales	Acidaminococcaceae	NA	NA
ASV_1120	0	0	0	0	0	0	0	0	0	0	0	0	0	0	0.0015927	0	0	0	0	0	0	0	0	Bacteria	Proteobacteria	Alphaproteobacteria	Kiloniellales	Kiloniellaceae	NA	NA
ASV_1121	0	0	0	0	0	0	0	0	0	0	0	0	0	0	0.0015927	0	0	0	0	0	0	0	0	Bacteria	Proteobacteria	Gammaproteobacteria	Steroidobacterales	Woeseiaceae	Woeseia	NA
ASV_1122	0	0	0	0	0	0	0	0	0	0	0	0	0	0	0.00107615	0	0	0	0	0	0.000576951	0	0	Bacteria	Proteobacteria	Gammaproteobacteria	EPR3968-O8a-Bc78	NA	NA	NA
ASV_1123	0	0	0	0	0	0	0	0	0	0	0	0	0	0	0	0	0.00139791	0	0	0	0	0	0	Bacteria	Gemmatimonadota	PAUC43f marine benthic group	NA	NA	NA	NA
ASV_1124	0	0	0	0	0	0	0	0	0	0	0	0	0	0	0	0	0.00139791	0	0	0	0	0	0	Bacteria	Proteobacteria	Gammaproteobacteria	Burkholderiales	Nitrosomonadaceae	Nitrosospira	NA
ASV_1125	0	0	0	0	0	0	0	0	0	0	0	0	0	0	0	0	0	0.00335388	0	0	0	0	0	Bacteria	Bacteroidota	Bacteroidia	Flavobacteriales	Flavobacteriaceae	Lutimonas	NA
ASV_1126	0	0	0	0	0	0	0	0	0	0	0	0	0	0	0	0	0	0	0	0.00148571	0	0	0	Bacteria	Proteobacteria	Gammaproteobacteria	Vibrionales	Vibrionaceae	Vibrio	NA
ASV_1127	0	0	0	0	0	0	0	0	0	0	0	0	0	0	0	0	0	0	0	0.000803084	0	0.000709664	0	Bacteria	Proteobacteria	Gammaproteobacteria	Steroidobacterales	Woeseiaceae	Woeseia	NA
ASV_1128	0	0	0	0	0	0	0	0	0	0	0	0	0	0	0	0	0	0	0	0	0	0	0.00135417	Bacteria	Proteobacteria	Gammaproteobacteria	Gammaproteobacteria Incertae Sedis	Unknown Family	NA	NA
ASV_1129	0	0	0	0.00027825	0	0.000244399	7.4677e-05	6.20117e-05	0.000151012	0	0	0	0	0.000360649	0	0	0	0	0	0	0	0	0	Bacteria	Proteobacteria	Gammaproteobacteria	Vibrionales	Vibrionaceae	Vibrio	NA
ASV_1130	0	0	0	0	0	0	0	0	0	0	0.00148539	0	0	0	0	0	0	0	0	0	0	0	0	Bacteria	Proteobacteria	Gammaproteobacteria	Steroidobacterales	Woeseiaceae	Woeseia	NA
ASV_1131	0	0	0	0	0	0	0	0	0	0	0.000742697	0	0.000612891	0	0	0	0	0	0	0	0	0	0	Bacteria	Bacteroidota	Bacteroidia	Flavobacteriales	Flavobacteriaceae	Flavobacterium	NA
ASV_1132	0	0	0	0	0	0	0	0	0	0	0	0.002076	0	0	0	0	0	0	0	0	0	0	0	Bacteria	Actinobacteriota	Actinobacteria	Actinomycetales	Actinomycetaceae	Actinomyces	NA
ASV_1133	0	0	0	0	0	0	0	0	0	0	0	0	0.00122578	0	0	0	0	0	0	0	0	0	0	Bacteria	Bacteroidota	Bacteroidia	Bacteroidales	Prevotellaceae	Alloprevotella	NA
ASV_1134	0	0	0	0	0	0	0	0	0	0	0	0	0	0.0014426	0	0	0	0	0	0	0	0	0	Bacteria	Proteobacteria	Gammaproteobacteria	Vibrionales	Vibrionaceae	Photobacterium	NA
ASV_1135	0	0	0	0	0	0	0	0	0	0	0	0	0	0.0014426	0	0	0	0	0	0	0	0	0	Bacteria	Desulfobacterota	Desulfobacteria	Desulfobacterales	Desulfosarcinaceae	Sva0081 sediment group	NA
ASV_1136	0	0	0	0	0	0	0	0	0	0	0	0	0	0.0014426	0	0	0	0	0	0	0	0	0	Bacteria	Desulfobacterota	Desulfobacteria	Desulfobacterales	Desulfobacteraceae	Candidatus Desulfamplus	NA
ASV_1137	0	0	0	0	0	0	0	0	0	0	0	0	0	0	0.00154965	0	0	0	0	0	0	0	0	Bacteria	Proteobacteria	Gammaproteobacteria	Gammaproteobacteria Incertae Sedis	Unknown Family	NA	NA
ASV_1138	0	0	0	0	0	0	0	0	0	0	0	0	0	0	0.00154965	0	0	0	0	0	0	0	0	Bacteria	NB1-j	NA	NA	NA	NA	NA
ASV_1139	0	0	0	0	0	0	0	0	0	0	0	0	0	0	0	0.0020555	0	0	0	0	0	0	0	Bacteria	Firmicutes	Clostridia	Lachnospirales	Lachnospiraceae	Lachnoclostridium	NA
ASV_1140	0	0	0	0	0	0	0	0	0	0	0	0	0	0	0	0.00102775	0	0.00163162	0	0	0	0	0	Bacteria	Bacteroidota	Bacteroidia	Bacteroidales	Muribaculaceae	NA	NA
ASV_1141	0	0	0	0	0	0	0	0	0	0	0	0	0	0	0	0	0.00136013	0	0	0	0	0	0	Bacteria	Proteobacteria	Gammaproteobacteria	Steroidobacterales	Woeseiaceae	Woeseia	NA
ASV_1142	0	0	0	0	0	0	0	0	0	0	0	0	0	0	0	0	0.00136013	0	0	0	0	0	0	Bacteria	Bacteroidota	Bacteroidia	Chitinophagales	Saprospiraceae	NA	NA
ASV_1143	0	0	0	0	0	0	0	0	0	0	0	0	0	0	0	0	0.00136013	0	0	0	0	0	0	Bacteria	Proteobacteria	Alphaproteobacteria	Rhizobiales	Beijerinckiaceae	Methylobacterium-Methylorubrum	NA
ASV_1144	0	0	0	0	0	0	0	0	0	0	0	0	0	0	0	0	0.00136013	0	0	0	0	0	0	Bacteria	Proteobacteria	Gammaproteobacteria	Gammaproteobacteria Incertae Sedis	Unknown Family	NA	NA
ASV_1145	0	0	0	0	0	0	0	0	0	0	0	0	0	0	0	0	0.00136013	0	0	0	0	0	0	Bacteria	Proteobacteria	Gammaproteobacteria	Thiotrichales	Thiotrichaceae	NA	NA
ASV_1146	0	0	0	0	0	0	0	0	0	0	0	0	0	0	0	0	0.00136013	0	0	0	0	0	0	Bacteria	Cyanobacteria	Cyanobacteriia	Chloroplast	NA	NA	NA
ASV_1147	0	0	0	0	0	0	0	0	0	0	0	0	0	0	0	0	0	0.00326323	0	0	0	0	0	Bacteria	Firmicutes	Clostridia	Oscillospirales	Oscillospiraceae	Oscillibacter	NA
ASV_1148	0	0	0	0	0	0	0	0	0	0	0	0	0	0	0	0	0	0.00326323	0	0	0	0	0	Bacteria	Desulfobacterota	Desulfovibrionia	Desulfovibrionales	Desulfovibrionaceae	Desulfovibrio	NA
ASV_1149	0	0	0	0	0	0	0	0	0	0	0	0	0	0	0	0	0	0.00326323	0	0	0	0	0	Bacteria	Proteobacteria	Gammaproteobacteria	NA	NA	NA	NA
ASV_1150	0	0	0	0	0	0	0	0	0	0	0	0	0	0	0	0	0	0.00190355	0	0	0	0	0.000548988	Bacteria	Proteobacteria	Gammaproteobacteria	Cellvibrionales	Halieaceae	Halioglobus	NA
ASV_1151	0	0	0	0	0	0	0	0	0	0	0	0	0	0	0	0	0	0.000543872	0	0	0	0	0.00109798	Bacteria	Proteobacteria	Gammaproteobacteria	UBA10353 marine group	NA	NA	NA
ASV_1152	0	0	0	0	0	0	0	0	0	0	0	0	0	0	0	0	0	0	0.00395561	0	0	0	0	Bacteria	Proteobacteria	Gammaproteobacteria	Alteromonadales	Colwelliaceae	Colwellia	NA
ASV_1153	0	0	0	0	0	0	0	0	0	0	0	0	0	0	0	0	0	0	0	0.00144555	0	0	0	Bacteria	Proteobacteria	Gammaproteobacteria	Vibrionales	Vibrionaceae	Enterovibrio	NA
ASV_1154	0	0	0	0	0	0	0	0	0	0	0	0	0	0	0	0	0	0	0	0	0.00173085	0	0	Bacteria	Actinobacteriota	Acidimicrobiia	Actinomarinales	NA	NA	NA
ASV_1155	0	0	0	0	0	0	0	0	0	0	0	0	0	0	0	0	0	0	0	0	0	0.00150282	0	Bacteria	Chloroflexi	JG30-KF-CM66	NA	NA	NA	NA
ASV_1156	0	0	0	0	0	0	0	0	0	0	0	0	0	0	0	0	0	0	0	0	0	0.00150282	0	Bacteria	Gemmatimonadota	PAUC43f marine benthic group	NA	NA	NA	NA
ASV_1157	0	0	0	0	0	0	0	0	0	0	0	0	0	0	0	0	0	0	0	0	0	0.00150282	0	Bacteria	Proteobacteria	Alphaproteobacteria	Tistrellales	Geminicoccaceae	NA	NA
ASV_1158	0	0	0	0	0	0	0	0	0	0	0	0	0	0	0	0	0	0	0	0	0	0.00150282	0	Bacteria	NB1-j	NA	NA	NA	NA	NA
ASV_1159	0	0	0	0	0	0	0	0	0	0	0	0	0	0	0	0	0	0	0	0	0	0.00150282	0	Bacteria	Proteobacteria	Alphaproteobacteria	Rhodobacterales	Rhodobacteraceae	Oceanicella	NA
ASV_1160	0	0	0	0	0	0	0	0	0	0	0	0	0	0	0	0	0	0	0	0	0	0.00150282	0	Bacteria	Proteobacteria	Alphaproteobacteria	Rhodobacterales	Rhodobacteraceae	Paracoccus	NA
ASV_1161	0	0	0	0	0	0	0	0	0	0	0	0	0	0	0	0	0	0	0	0	0	0.00150282	0	Bacteria	Fusobacteriota	Fusobacteriia	Fusobacteriales	Fusobacteriaceae	NA	NA
ASV_1162	0	0	0	0	0	0	0	0	0	0	0	0	0	0	0	0	0	0	0	0	0	0	0.00131757	Bacteria	Desulfobacterota	Desulfobulbia	Desulfobulbales	Desulfocapsaceae	Desulfocapsa	NA
ASV_1163	0	0	0	0	0	0	0	0	0	0	0	0	0	0	0	0	0	0	0	0	0	0	0.00131757	Bacteria	Acidobacteriota	Thermoanaerobaculia	Thermoanaerobaculales	Thermoanaerobaculaceae	Subgroup 10	NA
ASV_1164	0	0	0	0	0	0	0	0	0	0	0	0	0	0	0	0	0	0	0	0	0	0	0.00131757	Bacteria	Acidobacteriota	Subgroup 26	NA	NA	NA	NA
ASV_1165	0	0	0	0	0	0	0	0	0.00105708	0	0	0	0	0	0	0	0	0	0	0	0	0	0	Bacteria	Firmicutes	Clostridia	Peptostreptococcales-Tissierellales	Fusibacteraceae	Fusibacter	NA
ASV_1166	0	0	0	0	0	0	0	0	0.00105708	0	0	0	0	0	0	0	0	0	0	0	0	0	0	Bacteria	Bacteroidota	Bacteroidia	Flavobacteriales	Flavobacteriaceae	Bizionia	NA
ASV_1167	0.000478438	0	0	0	0	0	0	0	0.000604047	0	0	0	0	0	0	0	0	0	0	0	0	0	0	Bacteria	Bacteroidota	Bacteroidia	Flavobacteriales	Flavobacteriaceae	Flavobacterium	NA
ASV_1168	0	0.000904568	0	0	0	0	0	0	0	0.000145069	0	0.000288334	0	0	0	0	0	0	0	0	0	0	0	Bacteria	Verrucomicrobiota	Verrucomicrobiae	Verrucomicrobiales	Rubritaleaceae	NA	NA
ASV_1169	0	0	0	0.00064925	0	0	0	0	0	0	0	0.000346001	0	0	0	0	0	0	0	0	0	0	0.000292794	Bacteria	Proteobacteria	Gammaproteobacteria	Alteromonadales	Colwelliaceae	Colwellia	aquaemaris
ASV_1170	0	0	0	0	0	0	0	0	0	0.000326406	0	0	0.000476693	0	0	0	0	0	0	0.000441696	0	0	3.65992e-05	Bacteria	Proteobacteria	Gammaproteobacteria	Vibrionales	Vibrionaceae	Vibrio	NA
ASV_1171	0	0	0	0	0	0	0	0	0	0	0.00144413	0	0	0	0	0	0	0	0	0	0	0	0	Bacteria	Cyanobacteria	Cyanobacteriia	Chloroplast	NA	NA	NA
ASV_1172	0	0	0	0	0	0	0	0	0	0	0.00144413	0	0	0	0	0	0	0	0	0	0	0	0	Bacteria	Firmicutes	Clostridia	Lachnospirales	Lachnospiraceae	NA	NA
ASV_1173	0	0	0	0	0	0	0	0	0	0	0.00045387	0	0	0	0.0010331	0	0	0	0	0	0	0	0	Bacteria	Proteobacteria	Alphaproteobacteria	Tistrellales	Geminicoccaceae	NA	NA
ASV_1174	0	0	0	0	0	0	0	0	0	0	0	0	0.000170248	0	0	0	0	0.00271936	0	0	0	0	0	Bacteria	Bacteroidota	Bacteroidia	Bacteroidales	Tannerellaceae	Parabacteroides	NA
ASV_1175	0	0	0	0	0	0	0	0	0	0	0	0	0	0.00140252	0	0	0	0	0	0	0	0	0	Bacteria	Chloroflexi	Dehalococcoidia	SAR202 clade	NA	NA	NA
ASV_1176	0	0	0	0	0	0	0	0	0	0	0	0	0	0	0.0010331	0	0	0	0	0	0	0.000459194	0	Bacteria	NB1-j	NA	NA	NA	NA	NA
ASV_1177	0	0	0	0	0	0	0	0	0	0	0	0	0	0	0	0.000685166	0	0.00208484	0	0	0	0	0	Bacteria	Bacteroidota	Bacteroidia	Bacteroidales	Muribaculaceae	NA	NA
ASV_1178	0	0	0	0	0	0	0	0	0	0	0	0	0	0	0	0	0.00132235	0	0	0	0	0	0	Bacteria	Bacteroidota	Bacteroidia	Chitinophagales	Saprospiraceae	Portibacter	NA
ASV_1179	0	0	0	0	0	0	0	0	0	0	0	0	0	0	0	0	0.00132235	0	0	0	0	0	0	Bacteria	Actinobacteriota	Acidimicrobiia	Actinomarinales	NA	NA	NA
ASV_1180	0	0	0	0	0	0	0	0	0	0	0	0	0	0	0	0	0.00109566	0	0	0	0	0	0.000219595	Bacteria	Proteobacteria	Gammaproteobacteria	Steroidobacterales	Woeseiaceae	Woeseia	NA
ASV_1181	0	0	0	0	0	0	0	0	0	0	0	0	0	0	0	0	0	0.00317259	0	0	0	0	0	Bacteria	Proteobacteria	Gammaproteobacteria	Steroidobacterales	Woeseiaceae	Woeseia	NA
ASV_1182	0	0	0	0	0	0	0	0	0	0	0	0	0	0	0	0	0	0	0	0.0014054	0	0	0	Bacteria	Proteobacteria	Gammaproteobacteria	Alteromonadales	Shewanellaceae	Psychrobium	NA
ASV_1183	0	0	0	0	0	0	0	0	0	0	0	0	0	0	0	0	0	0	0	0.0014054	0	0	0	Bacteria	Proteobacteria	Gammaproteobacteria	Vibrionales	Vibrionaceae	Aliivibrio	NA
ASV_1184	0	0	0	0	0	0	0	0	0	0	0	0	0	0	0	0	0	0	0	0.0014054	0	0	0	Bacteria	Proteobacteria	Gammaproteobacteria	Vibrionales	Vibrionaceae	Vibrio	NA
ASV_1185	0	0	0	0	0	0	0	0	0	0	0	0	0	0	0	0	0	0	0	0	0	0.00146107	0	Bacteria	NB1-j	NA	NA	NA	NA	NA
ASV_1186	0	0	0	0	0	0	0	0	0	0	0	0	0	0	0	0	0	0	0	0	0	0.00146107	0	Bacteria	NB1-j	NA	NA	NA	NA	NA
ASV_1187	0	0	0	0	0	0	0	0	0	0	0	0	0	0	0	0	0	0	0	0	0	0	0.00128097	Bacteria	Cyanobacteria	Cyanobacteriia	Chloroplast	NA	NA	NA
ASV_1188	0	0	0	0	0	0	0	0	0	0	0	0	0	0	0	0	0	0	0	0	0	0	0.00128097	Bacteria	Actinobacteriota	Acidimicrobiia	Actinomarinales	NA	NA	NA
ASV_1189	0	0	0	0	0	0.000923286	0	0	0	0	0	0	0	0	0	0	0	0	0	0	0	0	0	Bacteria	Proteobacteria	Gammaproteobacteria	Oceanospirillales	Nitrincolaceae	Amphritea	NA
ASV_1190	9.56877e-05	0.000591448	0	0	0	0	0	0.000434082	0	0	0	0	0	0	0	0	0	0	0	0	0	0	0	Bacteria	Bacteroidota	Bacteroidia	Flavobacteriales	Flavobacteriaceae	Lutimonas	NA
ASV_1191	0	0	0	0	0	0	0	0	0.00102688	0	0	0	0	0	0	0	0	0	0	0	0	0	0	Bacteria	Bacteroidota	Bacteroidia	Flavobacteriales	Flavobacteriaceae	Tenacibaculum	NA
ASV_1192	0	0.0011829	0	0	0	0	0	0	0	0	0	0	0	0	0	0	0	0	0	0	0	0	0	Bacteria	Bacteroidota	Bacteroidia	Flavobacteriales	Flavobacteriaceae	Lacinutrix	NA
ASV_1193	0	0	0	0.00105117	0	0	0	0	0	0	0	0	0	0	0	0	0	0	0	0	0	0	0	Bacteria	Proteobacteria	Gammaproteobacteria	Gammaproteobacteria Incertae Sedis	Unknown Family	NA	NA
ASV_1194	0	0	0	0	0	0	0	0	0	0	0.00140287	0	0	0	0	0	0	0	0	0	0	0	0	Bacteria	Proteobacteria	Gammaproteobacteria	Vibrionales	Vibrionaceae	Vibrio	brasiliensis
ASV_1195	0	0	0	0	0	0	0	0	0	0	0.00045387	0	0	0	0.000430459	0	0	0	0	0	0	0.000542684	0	Bacteria	Proteobacteria	Gammaproteobacteria	Oceanospirillales	Endozoicomonadaceae	Endozoicomonas	NA
ASV_1196	0	0	0	0	0	0	0	0	0	0	0	0.00196067	0	0	0	0	0	0	0	0	0	0	0	Bacteria	Firmicutes	Negativicutes	Veillonellales-Selenomonadales	Veillonellaceae	Veillonella	NA
ASV_1197	0	0	0	0	0	0	0	0	0	0	0	0.00196067	0	0	0	0	0	0	0	0	0	0	0	Bacteria	Fusobacteriota	Fusobacteriia	Fusobacteriales	Leptotrichiaceae	Leptotrichia	NA
ASV_1198	0	0	0	0	0	0	0	0	0	0	0	0	0.00115768	0	0	0	0	0	0	0	0	0	0	Bacteria	Actinobacteriota	Acidimicrobiia	Microtrichales	Ilumatobacteraceae	Ilumatobacter	NA
ASV_1199	0	0	0	0	0	0	0	0	0	0	0	0	0	0.00136245	0	0	0	0	0	0	0	0	0	Bacteria	Actinobacteriota	Actinobacteria	Propionibacteriales	Nocardioidaceae	Marmoricola	NA
ASV_1200	0	0	0	0	0	0	0	0	0	0	0	0	0	0.00136245	0	0	0	0	0	0	0	0	0	Bacteria	Actinobacteriota	Acidimicrobiia	Microtrichales	Microtrichaceae	Sva0996 marine group	NA
ASV_1201	0	0	0	0	0	0	0	0	0	0	0	0	0	0.00136245	0	0	0	0	0	0	0	0	0	Bacteria	Chloroflexi	Dehalococcoidia	S085	NA	NA	NA
ASV_1202	0	0	0	0	0	0	0	0	0	0	0	0	0	0	0	0	0.00128457	0	0	0	0	0	0	Bacteria	NB1-j	NA	NA	NA	NA	NA
ASV_1203	0	0	0	0	0	0	0	0	0	0	0	0	0	0	0	0	0.00128457	0	0	0	0	0	0	Bacteria	Actinobacteriota	Acidimicrobiia	Microtrichales	Microtrichaceae	Sva0996 marine group	NA
ASV_1204	0	0	0	0	0	0	0	0	0	0	0	0	0	0	0	0	0.00128457	0	0	0	0	0	0	Bacteria	Proteobacteria	Gammaproteobacteria	Steroidobacterales	Woeseiaceae	Woeseia	NA
ASV_1205	0	0	0	0	0	0	0	0	0	0	0	0	0	0	0	0	0.00128457	0	0	0	0	0	0	Bacteria	NB1-j	NA	NA	NA	NA	NA
ASV_1206	0	0	0	0	0	0	0	0	0	0	0	0	0	0	0	0	0.00128457	0	0	0	0	0	0	Bacteria	Acidobacteriota	Vicinamibacteria	Vicinamibacterales	Vicinamibacteraceae	NA	NA
ASV_1207	0	0	0	0	0	0	0	0	0	0	0	0	0	0	0	0	0.00128457	0	0	0	0	0	0	Bacteria	Acidobacteriota	Thermoanaerobaculia	Thermoanaerobaculales	Thermoanaerobaculaceae	Subgroup 10	NA
ASV_1208	0	0	0	0	0	0	0	0	0	0	0	0	0	0	0	0	0.00128457	0	0	0	0	0	0	Bacteria	Proteobacteria	Gammaproteobacteria	Gammaproteobacteria Incertae Sedis	Unknown Family	NA	NA
ASV_1209	0	0	0	0	0	0	0	0	0	0	0	0	0	0	0	0	0.00128457	0	0	0	0	0	0	Bacteria	Bacteroidota	Ignavibacteria	Ignavibacteriales	PHOS-HE36	NA	NA
ASV_1210	0	0	0	0	0	0	0	0	0	0	0	0	0	0	0	0	0.00128457	0	0	0	0	0	0	Bacteria	Cyanobacteria	Cyanobacteriia	Synechococcales	Cyanobiaceae	Synechococcus CC9902	NA
ASV_1211	0	0	0	0	0	0	0	0	0	0	0	0	0	0	0	0	0.000491159	0	0.00109878	0.000441696	0	0	0	Bacteria	Proteobacteria	Gammaproteobacteria	Gammaproteobacteria Incertae Sedis	Unknown Family	NA	NA
ASV_1212	0	0	0	0	0	0	0	0	0	0	0	0	0	0	0	0	0	0.00308194	0	0	0	0	0	Bacteria	Desulfobacterota	Desulfobulbia	Desulfobulbales	Desulfobulbaceae	NA	NA
ASV_1213	0	0	0	0	0	0	0	0	0	0	0	0	0	0	0	0	0	0.00308194	0	0	0	0	0	Bacteria	Proteobacteria	Gammaproteobacteria	Steroidobacterales	Woeseiaceae	Woeseia	NA
ASV_1214	0	0	0	0	0	0	0	0	0	0	0	0	0	0	0	0	0	0.00308194	0	0	0	0	0	Bacteria	Acidobacteriota	Thermoanaerobaculia	Thermoanaerobaculales	Thermoanaerobaculaceae	Subgroup 10	NA
ASV_1215	0	0	0	0	0	0	0	0	0	0	0	0	0	0	0	0	0	0	0.00164817	0	0	0	0.000695385	Bacteria	Proteobacteria	Gammaproteobacteria	Cellvibrionales	Halieaceae	OM60(NOR5) clade	NA
ASV_1216	0	0	0	0	0	0	0	0	0	0	0	0	0	0	0	0	0	0	0	0	0.00163469	0	0	Bacteria	Desulfobacterota	Desulfobulbia	Desulfobulbales	Desulfocapsaceae	Desulfopila	NA
ASV_1217	0	0	0	0	0	0	0	0	0	0	0	0	0	0	0	0	0	0	0	0	0	0.00141933	0	Bacteria	Actinobacteriota	Acidimicrobiia	Microtrichales	Microtrichaceae	Sva0996 marine group	NA
ASV_1218	0	0	0	0	0	0	0	0	0	0	0	0	0	0	0	0	0	0	0	0	0	0.00141933	0	Bacteria	Acidobacteriota	Thermoanaerobaculia	Thermoanaerobaculales	Thermoanaerobaculaceae	Subgroup 10	NA
ASV_1219	0	0	0	0	0	0	0	0	0	0	0	0	0	0	0	0	0	0	0	0	0	0.00141933	0	Bacteria	Campilobacterota	Campylobacteria	Campylobacterales	Sulfurospirillaceae	Sulfurospirillum	NA
ASV_1220	0	0	0	0	0	0	0	0	0	0	0	0	0	0	0	0	0	0	0	0	0	0	0.00124437	Bacteria	Proteobacteria	Gammaproteobacteria	Vibrionales	Vibrionaceae	Vibrio	NA
ASV_1221	0	0	0	0	0	0	0.00123217	0	0	0	0	0	0	0	0	0	0	0	0	0	0	0	0	Bacteria	Campilobacterota	Campylobacteria	Campylobacterales	Arcobacteraceae	Halarcobacter	NA
ASV_1222	0.000350855	0	0.000577393	0	0	0	0	0.000279052	0	0	0	0	0	0	0	0	0	0	0	0	0	0	0	Bacteria	Proteobacteria	Gammaproteobacteria	Cellvibrionales	Halieaceae	OM60(NOR5) clade	NA
ASV_1223	0	0	0	0	0	0	0	0	0.000996678	0	0	0	0	0	0	0	0	0	0	0	0	0	0	Bacteria	Proteobacteria	Gammaproteobacteria	Oceanospirillales	Saccharospirillaceae	Oleispira	NA
ASV_1224	0	0	0	0	0	0	0	0	0.000996678	0	0	0	0	0	0	0	0	0	0	0	0	0	0	Bacteria	Bacteroidota	Bacteroidia	Flavobacteriales	Crocinitomicaceae	Salinirepens	NA
ASV_1225	0	0	0	0	0	0	0	0	0	0	0.00086648	0	0	0	0	0	0	0.00108774	0	0	0	0	0	Bacteria	Proteobacteria	Alphaproteobacteria	Sphingomonadales	Sphingomonadaceae	Novosphingobium	NA
ASV_1226	0	0	0	0	0	0	0	0	0	0	0.000371348	0	0.000817188	0	0	0	0	0	0	0	0	0	0	Bacteria	Fusobacteriota	Fusobacteriia	Fusobacteriales	Fusobacteriaceae	Cetobacterium	NA
ASV_1227	0	0	0	0	0	0	0	0	0	0	0	0	0	0.00132238	0	0	0	0	0	0	0	0	0	Bacteria	Proteobacteria	Gammaproteobacteria	Ectothiorhodospirales	Thioalkalispiraceae	Thioalkalispira-Sulfurivermis	NA
ASV_1228	0	0	0	0	0	0	0	0	0	0	0	0	0	0.00132238	0	0	0	0	0	0	0	0	0	Bacteria	Desulfobacterota	Desulfuromonadia	Desulfuromonadaceae	Desulfuromonas	NA	NA
ASV_1229	0	0	0	0	0	0	0	0	0	0	0	0	0	0.00132238	0	0	0	0	0	0	0	0	0	Bacteria	Proteobacteria	Gammaproteobacteria	Pseudomonadales	Pseudomonadaceae	Pseudomonas	NA
ASV_1230	0	0	0	0	0	0	0	0	0	0	0	0	0	0.00132238	0	0	0	0	0	0	0	0	0	Bacteria	Proteobacteria	Alphaproteobacteria	Rhizobiales	Rhizobiales Incertae Sedis	Bauldia	NA
ASV_1231	0	0	0	0	0	0	0	0	0	0	0	0	0	0.00132238	0	0	0	0	0	0	0	0	0	Bacteria	Proteobacteria	Alphaproteobacteria	Rickettsiales	Mitochondria	NA	NA
ASV_1232	0	0	0	0	0	0	0	0	0	0	0	0	0	0.000280505	0.00111919	0	0	0	0	0	0	0	0	Bacteria	Bacteroidota	Bacteroidia	Chitinophagales	Saprospiraceae	Lewinella	NA
ASV_1233	0	0	0	0	0	0	0	0	0	0	0	0	0	0	0.00142052	0	0	0	0	0	0	0	0	Bacteria	Acidobacteriota	Vicinamibacteria	Subgroup 17	NA	NA	NA
ASV_1234	0	0	0	0	0	0	0	0	0	0	0	0	0	0	0	0	0.00124679	0	0	0	0	0	0	Bacteria	Acidobacteriota	Subgroup 22	NA	NA	NA	NA
ASV_1235	0	0	0	0	0	0	0	0	0	0	0	0	0	0	0	0	0.00124679	0	0	0	0	0	0	Bacteria	Proteobacteria	Gammaproteobacteria	Gammaproteobacteria Incertae Sedis	Unknown Family	NA	NA
ASV_1236	0	0	0	0	0	0	0	0	0	0	0	0	0	0	0	0	0.00124679	0	0	0	0	0	0	Bacteria	Firmicutes	Clostridia	Peptostreptococcales-Tissierellales	Fusibacteraceae	Fusibacter	NA
ASV_1237	0	0	0	0	0	0	0	0	0	0	0	0	0	0	0	0	0.00124679	0	0	0	0	0	0	Bacteria	Planctomycetota	Phycisphaerae	Phycisphaerales	Phycisphaeraceae	Urania-1B-19 marine sediment group	NA
ASV_1238	0	0	0	0	0	0	0	0	0	0	0	0	0	0	0	0	0	0	0	0.00132509	0	0	0	Bacteria	Proteobacteria	Gammaproteobacteria	Oceanospirillales	Saccharospirillaceae	NA	NA
ASV_1239	0	0	0	0	0	0	0	0	0	0	0	0	0	0	0	0	0	0	0	0.00108416	0	0.00025047	0	Bacteria	Planctomycetota	Phycisphaerae	Phycisphaerales	Phycisphaeraceae	SM1A02	NA
ASV_1240	0	0	0	0	0	0	0	0	0	0	0	0	0	0	0	0	0	0	0	0	0	0.00137758	0	Bacteria	Bacteroidota	Rhodothermia	Rhodothermales	Rhodothermaceae	NA	NA
ASV_1241	0	0	0	0	0	0	0	0	0	0	0	0	0	0	0	0	0	0	0	0	0	0.00137758	0	Bacteria	Proteobacteria	Gammaproteobacteria	Vibrionales	Vibrionaceae	Aliivibrio	NA
ASV_1242	0	0	0	0	0	0	0	0	0	0	0	0	0	0	0	0	0	0	0	0	0	0.00137758	0	Bacteria	NB1-j	NA	NA	NA	NA	NA
ASV_1243	0	0	0	0	0	0	0	0	0	0	0	0	0	0	0	0	0	0	0	0	0	0.00137758	0	Bacteria	Proteobacteria	Gammaproteobacteria	Gammaproteobacteria Incertae Sedis	Unknown Family	NA	NA
ASV_1244	0	0	0	0	0	0	0	0	0	0	0	0	0	0	0	0	0	0	0	0	0	0.00137758	0	Bacteria	Proteobacteria	Gammaproteobacteria	Oceanospirillales	Saccharospirillaceae	NA	NA
ASV_1245	0	0	0	0	0	0	0	0	0	0	0	0	0	0	0	0	0	0	0	0	0	0.00137758	0	Bacteria	Acidobacteriota	Thermoanaerobaculia	Thermoanaerobaculales	Thermoanaerobaculaceae	Subgroup 10	NA
ASV_1246	0	0	0	0	0	0	0	0	0	0	0	0	0	0	0	0	0	0	0	0	0	0.00137758	0	Bacteria	Firmicutes	Clostridia	Clostridia vadinBB60 group	NA	NA	NA
ASV_1247	0	0	0	0	0	0	0	0	0	0	0	0	0	0	0	0	0	0	0	0	0	0.00137758	0	Bacteria	NB1-j	NA	NA	NA	NA	NA
ASV_1248	0	0	0	0	0	0	0	0	0	0	0	0	0	0	0	0	0	0	0	0	0	0.00137758	0	Bacteria	Dependentiae	Babeliae	Babeliales	Vermiphilaceae	NA	NA
ASV_1249	0	0	0	0	0	0.000868975	0	0	0	0	0	0	0	0	0	0	0	0	0	0	0	0	0	Bacteria	Bacteroidota	Bacteroidia	Bacteroidales	Marinifilaceae	Marinifilum	NA
ASV_1250	0.00102067	0	0	0	0	0	0	0	0	0	0	0	0	0	0	0	0	0	0	0	0	0	0	Bacteria	Proteobacteria	Alphaproteobacteria	Rhizobiales	Methyloligellaceae	Methyloceanibacter	NA
ASV_1251	0	0	0	0	0	0	0	0	0	0	0.00132035	0	0	0	0	0	0	0	0	0	0	0	0	Bacteria	Proteobacteria	Gammaproteobacteria	Steroidobacterales	Woeseiaceae	Woeseia	NA
ASV_1252	0	0	0	0	0	0	0	0	0	0	0	0.00184534	0	0	0	0	0	0	0	0	0	0	0	Bacteria	Firmicutes	Bacilli	Lactobacillales	Streptococcaceae	Streptococcus	NA
ASV_1253	0	0	0	0	0	0	0	0	0	0	0	0	0.00108958	0	0	0	0	0	0	0	0	0	0	Bacteria	Gemmatimonadota	Gemmatimonadetes	Gemmatimonadales	Gemmatimonadaceae	NA	NA
ASV_1254	0	0	0	0	0	0	0	0	0	0	0	0	0.00108958	0	0	0	0	0	0	0	0	0	0	Bacteria	Proteobacteria	Gammaproteobacteria	Burkholderiales	Sutterellaceae	NA	NA
ASV_1255	0	0	0	0	0	0	0	0	0	0	0	0	0	0.00128231	0	0	0	0	0	0	0	0	0	Bacteria	Proteobacteria	Gammaproteobacteria	Cellvibrionales	Halieaceae	NA	NA
ASV_1256	0	0	0	0	0	0	0	0	0	0	0	0	0	0.00128231	0	0	0	0	0	0	0	0	0	Bacteria	Proteobacteria	Alphaproteobacteria	Dongiales	Dongiaceae	Dongia	NA
ASV_1257	0	0	0	0	0	0	0	0	0	0	0	0	0	0.00128231	0	0	0	0	0	0	0	0	0	Bacteria	Acidobacteriota	Acidobacteriae	NA	NA	NA	NA
ASV_1258	0	0	0	0	0	0	0	0	0	0	0	0	0	0	0.00137747	0	0	0	0	0	0	0	0	Bacteria	Proteobacteria	Gammaproteobacteria	Steroidobacterales	Woeseiaceae	Woeseia	NA
ASV_1259	0	0	0	0	0	0	0	0	0	0	0	0	0	0	0.0010331	0	0	0.000725163	0	0	0	0	0	Bacteria	Proteobacteria	Alphaproteobacteria	Parvibaculales	Parvibaculaceae	NA	NA
ASV_1260	0	0	0	0	0	0	0	0	0	0	0	0	0	0	0	0.000799361	0	0.00163162	0	0	0	0	0	Bacteria	Bacteroidota	Bacteroidia	Bacteroidales	Muribaculaceae	NA	NA
ASV_1261	0	0	0	0	0	0	0	0	0	0	0	0	0	0	0	0.000570972	0	0.0019942	0	0	0	0	0	Bacteria	Bacteroidota	Bacteroidia	Bacteroidales	Muribaculaceae	NA	NA
ASV_1262	0	0	0	0	0	0	0	0	0	0	0	0	0	0	0	0	0.00120901	0	0	0	0	0	0	Bacteria	Patescibacteria	Parcubacteria	Candidatus Kaiserbacteria	NA	NA	NA
ASV_1263	0	0	0	0	0	0	0	0	0	0	0	0	0	0	0	0	0.00120901	0	0	0	0	0	0	Bacteria	Chloroflexi	Anaerolineae	Ardenticatenales	NA	NA	NA
ASV_1264	0	0	0	0	0	0	0	0	0	0	0	0	0	0	0	0	0.00120901	0	0	0	0	0	0	Bacteria	Actinobacteriota	MB-A2-108	NA	NA	NA	NA
ASV_1265	0	0	0	0	0	0	0	0	0	0	0	0	0	0	0	0	0.00120901	0	0	0	0	0	0	Bacteria	NB1-j	NA	NA	NA	NA	NA
ASV_1266	0	0	0	0	0	0	0	0	0	0	0	0	0	0	0	0	0.00120901	0	0	0	0	0	0	Bacteria	Proteobacteria	Alphaproteobacteria	Rhodobacterales	Rhodobacteraceae	Oceanicella	NA
ASV_1267	0	0	0	0	0	0	0	0	0	0	0	0	0	0	0	0	0.00120901	0	0	0	0	0	0	Bacteria	NB1-j	NA	NA	NA	NA	NA
ASV_1268	0	0	0	0	0	0	0	0	0	0	0	0	0	0	0	0	0.00120901	0	0	0	0	0	0	Bacteria	Actinobacteriota	Acidimicrobiia	Microtrichales	Ilumatobacteraceae	Ilumatobacter	NA
ASV_1269	0	0	0	0	0	0	0	0	0	0	0	0	0	0	0	0	0.000944537	0	0	0	0	0	0.000256194	Bacteria	Acidobacteriota	Thermoanaerobaculia	Thermoanaerobaculales	Thermoanaerobaculaceae	Subgroup 10	NA
ASV_1270	0	0	0	0	0	0	0	0	0	0	0	0	0	0	0	0	0.000793411	0	0	0.000441696	0	0	0	Bacteria	Myxococcota	Polyangia	Polyangiales	Sandaracinaceae	NA	NA
ASV_1271	0	0	0	0	0	0	0	0	0	0	0	0	0	0	0	0	0.000717848	0	0	0	0	0.000542684	0	Bacteria	Acidobacteriota	Subgroup 26	NA	NA	NA	NA
ASV_1272	0	0	0	0	0	0	0	0	0	0	0	0	0	0	0	0	0	0	0	0.00128493	0	0	0	Bacteria	Actinobacteriota	Acidimicrobiia	Actinomarinales	NA	NA	NA
ASV_1273	0	0	0	0	0	0	0	0	0	0	0	0	0	0	0	0	0	0	0	0.00128493	0	0	0	Bacteria	Proteobacteria	Gammaproteobacteria	Vibrionales	Vibrionaceae	Vibrio	NA
ASV_1274	0	0	0	0	0	0	0	0	0	0	0	0	0	0	0	0	0	0	0	0	0	0.00133584	0	Bacteria	Proteobacteria	Gammaproteobacteria	Nitrosococcales	Nitrosococcaceae	MSB-1D1	NA
ASV_1275	0	0	0	0	0	0	0	0	0	0	0	0	0	0	0	0	0	0	0	0	0	0.00133584	0	Bacteria	Cyanobacteria	Cyanobacteriia	Chloroplast	NA	NA	NA
ASV_1276	0	0	0	0	0	0	0	0	0	0	0	0	0	0	0	0	0	0	0	0	0	0.00133584	0	Bacteria	Planctomycetota	OM190	NA	NA	NA	NA
ASV_1277	0	0	0	0	0	0	0	0	0	0	0	0	0	0	0	0	0	0	0	0	0	0.00133584	0	Bacteria	NB1-j	NA	NA	NA	NA	NA
ASV_1278	0	0	0	0	0	0	0	0	0	0	0	0	0	0	0	0	0	0	0	0	0	0.00133584	0	Bacteria	Proteobacteria	Gammaproteobacteria	Gammaproteobacteria Incertae Sedis	Unknown Family	NA	NA
ASV_1279	0	0	0	0	0	0	0	0	0	0	0	0	0	0	0	0	0	0	0	0	0	0.00133584	0	Bacteria	Proteobacteria	Gammaproteobacteria	Vibrionales	Vibrionaceae	Vibrio	NA
ASV_1280	0	0	0	0	0	0	0	0	0	0	0	0	0	0	0	0	0	0	0	0	0	0.00133584	0	Bacteria	Proteobacteria	Gammaproteobacteria	Alteromonadales	Shewanellaceae	Psychrobium	NA
ASV_1281	0	0	0	0	0	0	0	0	0	0	0	0	0	0	0	0	0	0	0	0	0	0.00133584	0	Bacteria	Proteobacteria	Alphaproteobacteria	Kiloniellales	Kiloniellaceae	Pelagibius	NA
ASV_1282	0	0	0	0	0	0	0	0	0	0	0	0	0	0	0	0	0	0	0	0	0	0.00133584	0	Bacteria	Bacteroidota	Bacteroidia	Flavobacteriales	Flavobacteriaceae	Algibacter	NA
ASV_1283	0	0	0	0	0	0	0	0	0	0	0	0	0	0	0	0	0	0	0	0	0	0.00133584	0	Bacteria	Acidobacteriota	Subgroup 26	NA	NA	NA	NA
ASV_1284	0	0	0	0	0	0	0	0	0	0	0	0	0	0	0	0	0	0	0	0	0	0	0.00117117	Bacteria	Patescibacteria	Gracilibacteria	JGI 0000069-P22	NA	NA	NA
ASV_1285	0	0	0	0	0	0.000841819	0	0	0	0	0	0	0	0	0	0	0	0	0	0	0	0	0	Bacteria	Proteobacteria	Gammaproteobacteria	Steroidobacterales	Woeseiaceae	Woeseia	NA
ASV_1286	0	0	0	0	0	0	0	0	0.000936273	0	0	0	0	0	0	0	0	0	0	0	0	0	0	Bacteria	Bacteroidota	Bacteroidia	Flavobacteriales	Crocinitomicaceae	Fluviicola	NA
ASV_1287	0	0	0	0	0	0	0	0	0	0	0	0.000230667	0	0.00108195	0	0	0	0	0	0	0	0	0	Bacteria	Bacteroidota	Bacteroidia	Bacteroidales	Marinifilaceae	NA	NA
ASV_1288	0	0	0	0	0	0	0	0	0	0	0	0	0.000272396	0	0	0	0	0	0	0	0	0.000960134	0	Bacteria	Bacteroidota	Bacteroidia	Flavobacteriales	Flavobacteriaceae	Lutimonas	NA
ASV_1289	0	0	0	0	0	0	0	0	0	0	0	0	0	0.00124224	0	0	0	0	0	0	0	0	0	Bacteria	Actinobacteriota	Actinobacteria	Streptomycetales	Streptomycetaceae	Streptomyces	NA
ASV_1290	0	0	0	0	0	0	0	0	0	0	0	0	0	0.00124224	0	0	0	0	0	0	0	0	0	Bacteria	Myxococcota	Polyangia	Haliangiales	Haliangiaceae	Haliangium	NA
ASV_1291	0	0	0	0	0	0	0	0	0	0	0	0	0	0.00124224	0	0	0	0	0	0	0	0	0	Bacteria	Latescibacterota	Latescibacteria	Latescibacterales	Latescibacteraceae	NA	NA
ASV_1292	0	0	0	0	0	0	0	0	0	0	0	0	0	0.00124224	0	0	0	0	0	0	0	0	0	Bacteria	Latescibacterota	NA	NA	NA	NA	NA
ASV_1293	0	0	0	0	0	0	0	0	0	0	0	0	0	0.00124224	0	0	0	0	0	0	0	0	0	Bacteria	Acidobacteriota	Vicinamibacteria	Subgroup 17	NA	NA	NA
ASV_1294	0	0	0	0	0	0	0	0	0	0	0	0	0	0.00124224	0	0	0	0	0	0	0	0	0	Bacteria	Firmicutes	Clostridia	Lachnospirales	Lachnospiraceae	Lachnoclostridium	NA
ASV_1295	0	0	0	0	0	0	0	0	0	0	0	0	0	0.000681226	0	0	0	0	0	0.000562159	0	0	0	Bacteria	Actinobacteriota	Acidimicrobiia	Actinomarinales	NA	NA	NA
ASV_1296	0	0	0	0	0	0	0	0	0	0	0	0	0	0.000641154	0	0	0.000566722	0	0	0	0	0	0	Bacteria	Proteobacteria	Gammaproteobacteria	Cellvibrionales	Halieaceae	Halioglobus	NA
ASV_1297	0	0	0	0	0	0	0	0	0	0	0	0	0	0	0.00133442	0	0	0	0	0	0	0	0	Bacteria	Actinobacteriota	Acidimicrobiia	Actinomarinales	NA	NA	NA
ASV_1298	0	0	0	0	0	0	0	0	0	0	0	0	0	0	0.00133442	0	0	0	0	0	0	0	0	Bacteria	Acidobacteriota	Thermoanaerobaculia	Thermoanaerobaculales	Thermoanaerobaculaceae	Subgroup 10	NA
ASV_1299	0	0	0	0	0	0	0	0	0	0	0	0	0	0	0.00133442	0	0	0	0	0	0	0	0	Bacteria	NB1-j	NA	NA	NA	NA	NA
ASV_1300	0	0	0	0	0	0	0	0	0	0	0	0	0	0	0.00133442	0	0	0	0	0	0	0	0	Bacteria	Planctomycetota	Phycisphaerae	Phycisphaerales	Phycisphaeraceae	Urania-1B-19 marine sediment group	NA
ASV_1301	0	0	0	0	0	0	0	0	0	0	0	0	0	0	0.000645689	0	0	0.000906454	0	0	0	0	0.000219595	Bacteria	Proteobacteria	Gammaproteobacteria	Nitrosococcales	Nitrosococcaceae	Cm1-21	NA
ASV_1302	0	0	0	0	0	0	0	0	0	0	0	0	0	0	0.000645689	0	0	0	0	0	0.000769268	0	0	Bacteria	NB1-j	NA	NA	NA	NA	NA
ASV_1303	0	0	0	0	0	0	0	0	0	0	0	0	0	0	0	0.000685166	0	0.00172226	0	0	0	0	0	Bacteria	Firmicutes	Clostridia	Oscillospirales	Ruminococcaceae	[Eubacterium] siraeum group	NA
ASV_1304	0	0	0	0	0	0	0	0	0	0	0	0	0	0	0	0	0.00117123	0	0	0	0	0	0	Bacteria	Desulfobacterota	Desulfobacteria	Desulfobacterales	Desulfosarcinaceae	Sva0081 sediment group	NA
ASV_1305	0	0	0	0	0	0	0	0	0	0	0	0	0	0	0	0	0.00117123	0	0	0	0	0	0	Bacteria	NB1-j	NA	NA	NA	NA	NA
ASV_1306	0	0	0	0	0	0	0	0	0	0	0	0	0	0	0	0	0.00117123	0	0	0	0	0	0	Bacteria	Planctomycetota	OM190	NA	NA	NA	NA
ASV_1307	0	0	0	0	0	0	0	0	0	0	0	0	0	0	0	0	0	0.00281001	0	0	0	0	0	Bacteria	Bacteroidota	Bacteroidia	Bacteroidales	Muribaculaceae	NA	NA
ASV_1308	0	0	0	0	0	0	0	0	0	0	0	0	0	0	0	0	0	0.00281001	0	0	0	0	0	Bacteria	Proteobacteria	Gammaproteobacteria	Cellvibrionales	Halieaceae	Halioglobus	NA
ASV_1309	0	0	0	0	0	0	0	0	0	0	0	0	0	0	0	0	0	0.00281001	0	0	0	0	0	Bacteria	Desulfobacterota	Desulfobulbia	Desulfobulbales	Desulfocapsaceae	NA	NA
ASV_1310	0	0	0	0	0	0	0	0	0	0	0	0	0	0	0	0	0	0.00281001	0	0	0	0	0	Bacteria	Bacteroidota	Bacteroidia	Bacteroidales	Tannerellaceae	Parabacteroides	NA
ASV_1311	0	0	0	0	0	0	0	0	0	0	0	0	0	0	0	0	0	0.00281001	0	0	0	0	0	Bacteria	Gemmatimonadota	PAUC43f marine benthic group	NA	NA	NA	NA
ASV_1312	0	0	0	0	0	0	0	0	0	0	0	0	0	0	0	0	0	0	0.00340622	0	0	0	0	Bacteria	Patescibacteria	Saccharimonadia	Saccharimonadales	Saccharimonadaceae	Candidatus Saccharimonas	NA
ASV_1313	0	0	0	0	0	0	0	0	0	0	0	0	0	0	0	0	0	0	0.00340622	0	0	0	0	Bacteria	Firmicutes	Clostridia	Lachnospirales	Lachnospiraceae	NA	NA
ASV_1314	0	0	0	0	0	0	0	0	0	0	0	0	0	0	0	0	0	0	0.00340622	0	0	0	0	Bacteria	Proteobacteria	Gammaproteobacteria	Cellvibrionales	Spongiibacteraceae	BD1-7 clade	NA
ASV_1315	0	0	0	0	0	0	0	0	0	0	0	0	0	0	0	0	0	0	0	0.00124478	0	0	0	Bacteria	Proteobacteria	Gammaproteobacteria	Vibrionales	Vibrionaceae	Vibrio	NA
ASV_1316	0	0	0	0	0	0	0	0	0	0	0	0	0	0	0	0	0	0	0	0.00124478	0	0	0	Bacteria	Proteobacteria	Gammaproteobacteria	Gammaproteobacteria Incertae Sedis	Unknown Family	NA	NA
ASV_1317	0	0	0	0	0	0	0	0	0	0	0	0	0	0	0	0	0	0	0	0	0	0.00129409	0	Bacteria	Acidobacteriota	Holophagae	Acanthopleuribacterales	Acanthopleuribacteraceae	Acanthopleuribacter	NA
ASV_1318	0	0	0	0	0	0	0	0	0	0	0	0	0	0	0	0	0	0	0	0	0	0.00129409	0	Bacteria	Proteobacteria	Gammaproteobacteria	B2M28	NA	NA	NA
ASV_1319	0	0	0	0	0	0	0	0	0	0	0	0	0	0	0	0	0	0	0	0	0	0.00129409	0	Bacteria	Desulfobacterota	Desulfobulbia	Desulfobulbales	Desulfobulbaceae	NA	NA
ASV_1320	0	0	0	0	0	0	0	0	0	0	0	0	0	0	0	0	0	0	0	0	0	0	0.00113458	Bacteria	Acidobacteriota	Thermoanaerobaculia	Thermoanaerobaculales	Thermoanaerobaculaceae	Subgroup 10	NA
ASV_1321	0	0	0	0	0	0	0	0	0	0	0	0	0	0	0	0	0	0	0	0	0	0	0.00113458	Bacteria	Chloroflexi	Anaerolineae	Ardenticatenales	NA	NA	NA
ASV_1322	0	0	0	0	0	0.000814664	0	0	0	0	0	0	0	0	0	0	0	0	0	0	0	0	0	Bacteria	Spirochaetota	Spirochaetia	Spirochaetales	Spirochaetaceae	Salinispira	NA
ASV_1323	0	0	0	0	0	0	0	0	0.000906071	0	0	0	0	0	0	0	0	0	0	0	0	0	0	Bacteria	Proteobacteria	Gammaproteobacteria	Pseudomonadales	Moraxellaceae	Acinetobacter	parvus
ASV_1324	0	0	0	0	0.000868835	0	0	0	0	0	0	0	0	0	0	0	0	0	0	0	0	0	0	Bacteria	Bacteroidota	Bacteroidia	Flavobacteriales	Cryomorphaceae	Vicingus	NA
ASV_1325	0	0	0	0	0	0	0	0	0	0	0.00123783	0	0	0	0	0	0	0	0	0	0	0	0	Bacteria	Firmicutes	Bacilli	Staphylococcales	Staphylococcaceae	Staphylococcus	NA
ASV_1326	0	0	0	0	0	0	0	0	0	0	0.000371348	0	0	0	0	0	0	0	0	0	0	0.000876644	0	Bacteria	Bacteroidota	Bacteroidia	Sphingobacteriales	Lentimicrobiaceae	NA	NA
ASV_1327	0	0	0	0	0	0	0	0	0	0	0.000371348	0	0	0.000841515	0	0	0	0	0	0	0	0	0	Bacteria	Firmicutes	Clostridia	Lachnospirales	Lachnospiraceae	Anaerostignum	NA
ASV_1328	0	0	0	0	0	0	0	0	0	0	0	0.00173	0	0	0	0	0	0	0	0	0	0	0	Bacteria	Proteobacteria	Gammaproteobacteria	Xanthomonadales	Xanthomonadaceae	Thermomonas	NA
ASV_1329	0	0	0	0	0	0	0	0	0	0	0	0	0.00102149	0	0	0	0	0	0	0	0	0	0	Bacteria	Myxococcota	Polyangia	Haliangiales	Haliangiaceae	Haliangium	NA
ASV_1330	0	0	0	0	0	0	0	0	0	0	0	0	0.00068099	0	0.000430459	0	0	0	0	0	0	0	0	Bacteria	Firmicutes	Clostridia	Oscillospirales	Ruminococcaceae	Faecalibacterium	prausnitzii
ASV_1331	0	0	0	0	0	0	0	0	0	0	0	0	0	0.00120216	0	0	0	0	0	0	0	0	0	Bacteria	Gemmatimonadota	Gemmatimonadetes	Gemmatimonadales	Gemmatimonadaceae	NA	NA
ASV_1332	0	0	0	0	0	0	0	0	0	0	0	0	0	0.00120216	0	0	0	0	0	0	0	0	0	Bacteria	Proteobacteria	Gammaproteobacteria	Gammaproteobacteria Incertae Sedis	Unknown Family	NA	NA
ASV_1333	0	0	0	0	0	0	0	0	0	0	0	0	0	0.00120216	0	0	0	0	0	0	0	0	0	Bacteria	Firmicutes	Negativicutes	Veillonellales-Selenomonadales	Selenomonadaceae	Anaerovibrio	NA
ASV_1334	0	0	0	0	0	0	0	0	0	0	0	0	0	0.00120216	0	0	0	0	0	0	0	0	0	Bacteria	Bacteroidota	Bacteroidia	Flavobacteriales	Flavobacteriaceae	Aquibacter	NA
ASV_1335	0	0	0	0	0	0	0	0	0	0	0	0	0	0.00120216	0	0	0	0	0	0	0	0	0	Bacteria	Firmicutes	Clostridia	Eubacteriales	Eubacteriaceae	Acetobacterium	NA
ASV_1336	0	0	0	0	0	0	0	0	0	0	0	0	0	0.000400721	0	0.00114194	0	0	0	0	0	0	0	Bacteria	Patescibacteria	Saccharimonadia	Saccharimonadales	Saccharimonadaceae	Candidatus Saccharimonas	NA
ASV_1337	0	0	0	0	0	0	0	0	0	0	0	0	0	0	0.00129138	0	0	0	0	0	0	0	0	Bacteria	Actinobacteriota	Actinobacteria	Micrococcales	Micrococcaceae	Rothia	mucilaginosa
ASV_1338	0	0	0	0	0	0	0	0	0	0	0	0	0	0	0.00129138	0	0	0	0	0	0	0	0	Bacteria	Sva0485	NA	NA	NA	NA	NA
ASV_1339	0	0	0	0	0	0	0	0	0	0	0	0	0	0	0.00129138	0	0	0	0	0	0	0	0	Bacteria	Campilobacterota	Campylobacteria	Campylobacterales	Helicobacteraceae	Helicobacter	NA
ASV_1340	0	0	0	0	0	0	0	0	0	0	0	0	0	0	0	0.000970652	0	0	0.00142841	0	0	0	0	Bacteria	Firmicutes	Clostridia	Oscillospirales	Oscillospiraceae	Oscillibacter	NA
ASV_1341	0	0	0	0	0	0	0	0	0	0	0	0	0	0	0	0.000685166	0	0.00163162	0	0	0	0	0	Bacteria	Bacteroidota	Bacteroidia	Bacteroidales	Prevotellaceae	Prevotellaceae UCG-001	NA
ASV_1342	0	0	0	0	0	0	0	0	0	0	0	0	0	0	0	0	0.00113344	0	0	0	0	0	0	Bacteria	Bacteroidota	Bacteroidia	Bacteroidales	Prevotellaceae	Prevotellaceae UCG-004	NA
ASV_1343	0	0	0	0	0	0	0	0	0	0	0	0	0	0	0	0	0.00113344	0	0	0	0	0	0	Bacteria	Desulfobacterota	Desulfobulbia	Desulfobulbales	Desulfocapsaceae	NA	NA
ASV_1344	0	0	0	0	0	0	0	0	0	0	0	0	0	0	0	0	0.00113344	0	0	0	0	0	0	Bacteria	Bacteroidota	Bacteroidia	Bacteroidales	Prevotellaceae	Prevotella	NA
ASV_1345	0	0	0	0	0	0	0	0	0	0	0	0	0	0	0	0	0.00113344	0	0	0	0	0	0	Bacteria	Bacteroidota	Bacteroidia	Bacteroidales	Prevotellaceae	Prevotella	NA
ASV_1346	0	0	0	0	0	0	0	0	0	0	0	0	0	0	0	0	0.00113344	0	0	0	0	0	0	Bacteria	Entotheonellaeota	Entotheonellia	Entotheonellales	Entotheonellaceae	Candidatus Entotheonella	NA
ASV_1347	0	0	0	0	0	0	0	0	0	0	0	0	0	0	0	0	0.00113344	0	0	0	0	0	0	Bacteria	NB1-j	NA	NA	NA	NA	NA
ASV_1348	0	0	0	0	0	0	0	0	0	0	0	0	0	0	0	0	0.00113344	0	0	0	0	0	0	Bacteria	Firmicutes	Bacilli	Bacillales	Bacillaceae	Bacillus	NA
ASV_1349	0	0	0	0	0	0	0	0	0	0	0	0	0	0	0	0	0	0	0	0.00120463	0	0	0	Bacteria	Desulfobacterota	Desulfobulbia	Desulfobulbales	Desulfocapsaceae	NA	NA
ASV_1350	0	0	0	0	0	0	0	0	0	0	0	0	0	0	0	0	0	0	0	0.00120463	0	0	0	Bacteria	Proteobacteria	Alphaproteobacteria	Rickettsiales	Mitochondria	NA	NA
ASV_1351	0	0	0	0	0	0	0	0	0	0	0	0	0	0	0	0	0	0	0	0.00120463	0	0	0	Bacteria	Proteobacteria	Gammaproteobacteria	Vibrionales	Vibrionaceae	Vibrio	NA
ASV_1352	0	0	0	0	0	0	0	0	0	0	0	0	0	0	0	0	0	0	0	0	0.00144238	0	0	Bacteria	Proteobacteria	Gammaproteobacteria	Cellvibrionales	Halieaceae	Halioglobus	NA
ASV_1353	0	0	0	0	0	0	0	0	0	0	0	0	0	0	0	0	0	0	0	0	0	0.00125235	0	Bacteria	Planctomycetota	Phycisphaerae	Phycisphaerales	Phycisphaeraceae	SM1A02	NA
ASV_1354	0	0	0	0	0	0	0	0	0	0	0	0	0	0	0	0	0	0	0	0	0	0.00125235	0	Bacteria	Proteobacteria	Gammaproteobacteria	Steroidobacterales	Woeseiaceae	Woeseia	NA
ASV_1355	0	0	0	0	0	0	0	0	0	0	0	0	0	0	0	0	0	0	0	0	0	0.00125235	0	Bacteria	Desulfobacterota	Desulfobacteria	Desulfobacterales	Desulfosarcinaceae	Sva0081 sediment group	NA
ASV_1356	0	0	0	0	0	0	0	0	0	0	0	0	0	0	0	0	0	0	0	0	0	0.00125235	0	Bacteria	Firmicutes	Bacilli	Bacillales	Bacillaceae	Anaerobacillus	NA
ASV_1357	0	0	0	0	0	0	0	0	0	0	0	0	0	0	0	0	0	0	0	0	0	0.00125235	0	Bacteria	Patescibacteria	Berkelbacteria	NA	NA	NA	NA
ASV_1358	0	0	0	0	0	0	0	0	0	0	0	0	0	0	0	0	0	0	0	0	0	0.00125235	0	Bacteria	Campilobacterota	Campylobacteria	Campylobacterales	Arcobacteraceae	NA	NA
ASV_1359	0	0	0	0	0	0	0	0	0	0	0	0	0	0	0	0	0	0	0	0	0	0	0.00109798	Bacteria	Proteobacteria	Alphaproteobacteria	Rickettsiales	Mitochondria	NA	NA
ASV_1360	0	0	0	0	0	0	0	0	0	0	0	0	0	0	0	0	0	0	0	0	0	0	0.00109798	Bacteria	Proteobacteria	Gammaproteobacteria	Burkholderiales	Nitrosomonadaceae	Nitrosospira	NA
ASV_1361	0	0	0	0	0	0	0	0	0	0	0	0	0	0	0	0	0	0	0	0	0	0	0.00109798	Bacteria	Patescibacteria	ABY1	Candidatus Falkowbacteria	NA	NA	NA
ASV_1362	0	0	0	0	0	0.000787508	0	0	0	0	0	0	0	0	0	0	0	0	0	0	0	0	0	Bacteria	Proteobacteria	Gammaproteobacteria	BD7-8	NA	NA	NA
ASV_1363	0	0	0	0	0	0	0	0.000899169	0	0	0	0	0	0	0	0	0	0	0	0	0	0	0	Bacteria	Proteobacteria	Gammaproteobacteria	Alteromonadales	Colwelliaceae	Colwellia	NA
ASV_1364	0	0	0	0	0	0	0	0.000496093	0.000392631	0	0	0	0	0	0	0	0	0	0	0	0	0	0	Bacteria	Proteobacteria	Gammaproteobacteria	Alteromonadales	Shewanellaceae	Psychrobium	NA
ASV_1365	0	0	0	0	0.000318573	0	0	0	0	0	0	0	0	0	0	0	0	0	0	0	0	0.000751409	0	Bacteria	Proteobacteria	Gammaproteobacteria	Enterobacterales	Hafniaceae	Hafnia-Obesumbacterium	NA
ASV_1366	0	0	0	0	0	0	0	0	0	0	0.00119657	0	0	0	0	0	0	0	0	0	0	0	0	Bacteria	Actinobacteriota	Actinobacteria	Micrococcales	Microbacteriaceae	Aurantimicrobium	minutum
ASV_1367	0	0	0	0	0	0	0	0	0	0	0.00119657	0	0	0	0	0	0	0	0	0	0	0	0	Bacteria	Proteobacteria	Gammaproteobacteria	Steroidobacterales	Woeseiaceae	Woeseia	NA
ASV_1368	0	0	0	0	0	0	0	0	0	0	0.00119657	0	0	0	0	0	0	0	0	0	0	0	0	Bacteria	Actinobacteriota	Actinobacteria	Pseudonocardiales	Pseudonocardiaceae	Lechevalieria	NA
ASV_1369	0	0	0	0	0	0	0	0	0	0	0.00119657	0	0	0	0	0	0	0	0	0	0	0	0	Bacteria	Campilobacterota	Campylobacteria	Campylobacterales	Arcobacteraceae	NA	NA
ASV_1370	0	0	0	0	0	0	0	0	0	0	0.00119657	0	0	0	0	0	0	0	0	0	0	0	0	Bacteria	Acidobacteriota	Vicinamibacteria	Vicinamibacterales	NA	NA	NA
ASV_1371	0	0	0	0	0	0	0	0	0	0	0.000577653	0	0	0	0	0	0	0	0	0.000602313	0	0	0	Bacteria	Proteobacteria	Gammaproteobacteria	Burkholderiales	Burkholderiaceae	Ralstonia	NA
ASV_1372	0	0	0	0	0	0	0	0	0	0	0.000536392	0	0.000544792	0	0	0	0	0	0	0	0	0	0	Bacteria	Acidobacteriota	Holophagae	Subgroup 7	NA	NA	NA
ASV_1373	0	0	0	0	0	0	0	0	0	0	0.000123783	0	0	0	0	0	0	0.000906454	0	0	4.80792e-05	0	0.000548988	Bacteria	Proteobacteria	Gammaproteobacteria	Vibrionales	Vibrionaceae	Vibrio	NA
ASV_1374	0	0	0	0	0	0	0	0	0	0	0	0	0.000987436	0	0	0	0	0	0	0	0	0	0	Bacteria	Firmicutes	Clostridia	Clostridiales	Clostridiaceae	Clostridium sensu stricto 1	NA
ASV_1375	0	0	0	0	0	0	0	0	0	0	0	0	0.000442644	0.000641154	0	0	0	0	0	0	0	0	0	Bacteria	Proteobacteria	Gammaproteobacteria	Enterobacterales	Enterobacteriaceae	Kluyvera	NA
ASV_1376	0	0	0	0	0	0	0	0	0	0	0	0	0.000238347	0	0	0.000513875	0	0.00117839	0	0	0	0	0	Bacteria	Deferribacterota	Deferribacteres	Deferribacterales	Deferribacteraceae	Mucispirillum	NA
ASV_1377	0	0	0	0	0	0	0	0	0	0	0	0	0	0.00116209	0	0	0	0	0	0	0	0	0	Bacteria	Acidobacteriota	Thermoanaerobaculia	Thermoanaerobaculales	Thermoanaerobaculaceae	Subgroup 10	NA
ASV_1378	0	0	0	0	0	0	0	0	0	0	0	0	0	0.00116209	0	0	0	0	0	0	0	0	0	Bacteria	Proteobacteria	Alphaproteobacteria	Rickettsiales	Mitochondria	NA	NA
ASV_1379	0	0	0	0	0	0	0	0	0	0	0	0	0	0.00116209	0	0	0	0	0	0	0	0	0	Bacteria	Firmicutes	Clostridia	Lachnospirales	Lachnospiraceae	Lachnoclostridium	NA
ASV_1380	0	0	0	0	0	0	0	0	0	0	0	0	0	0.000881587	0	0	0	0	0	0	0	0	0.000256194	Bacteria	Firmicutes	Bacilli	Bacillales	Bacillaceae	Anaerobacillus	NA
ASV_1381	0	0	0	0	0	0	0	0	0	0	0	0	0	0	0.00124833	0	0	0	0	0	0	0	0	Bacteria	Proteobacteria	Gammaproteobacteria	Steroidobacterales	Woeseiaceae	Woeseia	NA
ASV_1382	0	0	0	0	0	0	0	0	0	0	0	0	0	0	0.00124833	0	0	0	0	0	0	0	0	Bacteria	NB1-j	NA	NA	NA	NA	NA
ASV_1383	0	0	0	0	0	0	0	0	0	0	0	0	0	0	0.00124833	0	0	0	0	0	0	0	0	Bacteria	Proteobacteria	Gammaproteobacteria	Cellvibrionales	Halieaceae	Halioglobus	NA
ASV_1384	0	0	0	0	0	0	0	0	0	0	0	0	0	0	0.00124833	0	0	0	0	0	0	0	0	Bacteria	NB1-j	NA	NA	NA	NA	NA
ASV_1385	0	0	0	0	0	0	0	0	0	0	0	0	0	0	0.00124833	0	0	0	0	0	0	0	0	Bacteria	Proteobacteria	Gammaproteobacteria	Steroidobacterales	Woeseiaceae	Woeseia	NA
ASV_1386	0	0	0	0	0	0	0	0	0	0	0	0	0	0	0.00124833	0	0	0	0	0	0	0	0	Bacteria	Acidobacteriota	Thermoanaerobaculia	Thermoanaerobaculales	Thermoanaerobaculaceae	Subgroup 10	NA
ASV_1387	0	0	0	0	0	0	0	0	0	0	0	0	0	0	0.000990056	0	0	0	0	0	0	0.00025047	0	Bacteria	Acidobacteriota	Thermoanaerobaculia	Thermoanaerobaculales	Thermoanaerobaculaceae	Subgroup 10	NA
ASV_1388	0	0	0	0	0	0	0	0	0	0	0	0	0	0	0.000817873	0	0	0	0	0	0	0	0.000365992	Bacteria	Myxococcota	Polyangia	Polyangiales	Sandaracinaceae	NA	NA
ASV_1389	0	0	0	0	0	0	0	0	0	0	0	0	0	0	0.000817873	0	0	0	0	0.000401542	0	0	0	Bacteria	Gemmatimonadota	PAUC43f marine benthic group	NA	NA	NA	NA
ASV_1390	0	0	0	0	0	0	0	0	0	0	0	0	0	0	0.000688735	0	0	0	0	0	0	0.000542684	0	Bacteria	Desulfobacterota	Desulfobulbia	Desulfobulbales	Desulfocapsaceae	NA	NA
ASV_1391	0	0	0	0	0	0	0	0	0	0	0	0	0	0	0	0.00165582	0	0	0	0	0	0	0	Bacteria	Firmicutes	Clostridia	Clostridia UCG-014	NA	NA	NA
ASV_1392	0	0	0	0	0	0	0	0	0	0	0	0	0	0	0	0.00165582	0	0	0	0	0	0	0	Bacteria	Bacteroidota	Bacteroidia	Bacteroidales	Muribaculaceae	NA	NA
ASV_1393	0	0	0	0	0	0	0	0	0	0	0	0	0	0	0	0.00102775	0	0.000997099	0	0	0	0	0	Bacteria	Firmicutes	Clostridia	Clostridia UCG-014	NA	NA	NA
ASV_1394	0	0	0	0	0	0	0	0	0	0	0	0	0	0	0	0	0.00109566	0	0	0	0	0	0	Bacteria	Proteobacteria	Gammaproteobacteria	Gammaproteobacteria Incertae Sedis	Unknown Family	NA	NA
ASV_1395	0	0	0	0	0	0	0	0	0	0	0	0	0	0	0	0	0.00109566	0	0	0	0	0	0	Bacteria	Bacteroidota	Bacteroidia	Bacteroidales	Rikenellaceae	Rikenellaceae RC9 gut group	NA
ASV_1396	0	0	0	0	0	0	0	0	0	0	0	0	0	0	0	0	0.00109566	0	0	0	0	0	0	Bacteria	Desulfobacterota	Desulfobulbia	Desulfobulbales	Desulfocapsaceae	SEEP-SRB4	NA
ASV_1397	0	0	0	0	0	0	0	0	0	0	0	0	0	0	0	0	0.00109566	0	0	0	0	0	0	Bacteria	Proteobacteria	Alphaproteobacteria	Rhizobiales	Hyphomicrobiaceae	Filomicrobium	NA
ASV_1398	0	0	0	0	0	0	0	0	0	0	0	0	0	0	0	0	0.00109566	0	0	0	0	0	0	Bacteria	Verrucomicrobiota	Verrucomicrobiae	Pedosphaerales	Pedosphaeraceae	NA	NA
ASV_1399	0	0	0	0	0	0	0	0	0	0	0	0	0	0	0	0	0.00109566	0	0	0	0	0	0	Bacteria	Acidobacteriota	Thermoanaerobaculia	Thermoanaerobaculales	Thermoanaerobaculaceae	Subgroup 10	NA
ASV_1400	0	0	0	0	0	0	0	0	0	0	0	0	0	0	0	0	0.00109566	0	0	0	0	0	0	Bacteria	Proteobacteria	Gammaproteobacteria	Legionellales	Legionellaceae	Legionella	NA
ASV_1401	0	0	0	0	0	0	0	0	0	0	0	0	0	0	0	0	0.00109566	0	0	0	0	0	0	Bacteria	Acidobacteriota	Thermoanaerobaculia	Thermoanaerobaculales	Thermoanaerobaculaceae	Subgroup 10	NA
ASV_1402	0	0	0	0	0	0	0	0	0	0	0	0	0	0	0	0	0	0.00262872	0	0	0	0	0	Bacteria	Proteobacteria	Alphaproteobacteria	Rhizobiales	Methyloligellaceae	NA	NA
ASV_1403	0	0	0	0	0	0	0	0	0	0	0	0	0	0	0	0	0	0.00262872	0	0	0	0	0	Bacteria	Firmicutes	Clostridia	Lachnospirales	Lachnospiraceae	Lachnospiraceae NK4A136 group	NA
ASV_1404	0	0	0	0	0	0	0	0	0	0	0	0	0	0	0	0	0	0.00172226	0.00109878	0	0	0	0	Bacteria	Firmicutes	Clostridia	Peptostreptococcales-Tissierellales	Peptostreptococcaceae	Romboutsia	NA
ASV_1405	0	0	0	0	0	0	0	0	0	0	0	0	0	0	0	0	0	0	0.00318646	0	0	0	0	Bacteria	Firmicutes	Clostridia	Lachnospirales	Lachnospiraceae	Lachnospiraceae NK4A136 group	NA
ASV_1406	0	0	0	0	0	0	0	0	0	0	0	0	0	0	0	0	0	0	0.00318646	0	0	0	0	Bacteria	Acidobacteriota	Thermoanaerobaculia	Thermoanaerobaculales	Thermoanaerobaculaceae	Subgroup 10	NA
ASV_1407	0	0	0	0	0	0	0	0	0	0	0	0	0	0	0	0	0	0	0.00318646	0	0	0	0	Bacteria	Proteobacteria	Gammaproteobacteria	Alteromonadales	Pseudoalteromonadaceae	Pseudoalteromonas	NA
ASV_1408	0	0	0	0	0	0	0	0	0	0	0	0	0	0	0	0	0	0	0	0	0.0013943	0	0	Bacteria	Nitrospirota	Thermodesulfovibrionia	NA	NA	NA	NA
ASV_1409	0	0	0	0	0	0	0	0	0	0	0	0	0	0	0	0	0	0	0	0	0	0.0012106	0	Bacteria	Proteobacteria	Alphaproteobacteria	Defluviicoccales	NA	NA	NA
ASV_1410	0	0	0	0	0	0	0	0	0	0	0	0	0	0	0	0	0	0	0	0	0	0.0012106	0	Bacteria	Proteobacteria	Gammaproteobacteria	Burkholderiales	Nitrosomonadaceae	Nitrosospira	NA
ASV_1411	0	0	0	0	0	0	0	0	0	0	0	0	0	0	0	0	0	0	0	0	0	0.0012106	0	Bacteria	Proteobacteria	Gammaproteobacteria	NA	NA	NA	NA
ASV_1412	0	0	0	0	0	0	0	0	0	0	0	0	0	0	0	0	0	0	0	0	0	0.0012106	0	Bacteria	Verrucomicrobiota	Verrucomicrobiae	Opitutales	Puniceicoccaceae	Cerasicoccus	NA
ASV_1413	0	0	0	0	0	0	0	0	0	0	0	0	0	0	0	0	0	0	0	0	0	0.0012106	0	Bacteria	Planctomycetota	OM190	NA	NA	NA	NA
ASV_1414	0	0	0	0	0	0	0	0	0	0	0	0	0	0	0	0	0	0	0	0	0	0.0012106	0	Bacteria	Actinobacteriota	Acidimicrobiia	Microtrichales	Ilumatobacteraceae	Ilumatobacter	NA
ASV_1415	0	0	0	0	0	0	0	0	0	0	0	0	0	0	0	0	0	0	0	0	0	0.0012106	0	Bacteria	Nitrospirota	Thermodesulfovibrionia	NA	NA	NA	NA
ASV_1416	0	0	0	0	0	0	0	0	0	0	0	0	0	0	0	0	0	0	0	0	0	0.0012106	0	Bacteria	Acidobacteriota	Thermoanaerobaculia	Thermoanaerobaculales	Thermoanaerobaculaceae	Subgroup 10	NA
ASV_1417	0	0	0	0	0	0	0	0	0	0	0	0	0	0	0	0	0	0	0	0	0	0.0012106	0	Bacteria	Proteobacteria	Gammaproteobacteria	Arenicellales	Arenicellaceae	Arenicella	NA
ASV_1418	0	0	0	0	0	0	0	0	0	0	0	0	0	0	0	0	0	0	0	0	0	0.0012106	0	Bacteria	NB1-j	NA	NA	NA	NA	NA
ASV_1419	0	0	0	0	0	0	0	0	0	0	0	0	0	0	0	0	0	0	0	0	0	0	0.00106138	Bacteria	Desulfobacterota	Desulfobulbia	Desulfobulbales	Desulfocapsaceae	NA	NA
ASV_1420	0	0	0	0	0	0	0.000448062	0.000496093	0	0	0	0	0	0	0	0	0	0	0	0	0	0	0	Bacteria	Bacteroidota	Bacteroidia	Bacteroidales	Marinifilaceae	NA	NA
ASV_1421	0	0	0	0	0	0	0	0.000868163	0	0	0	0	0	0	0	0	0	0	0	0	0	0	0	Bacteria	Bacteroidota	Bacteroidia	Bacteroidales	Bacteroidetes BD2-2	NA	NA
ASV_1422	0	0	0	0	0.000289612	0	0	0.000558105	0	0	0	0	0	0	0	0	0	0	0	0	0	0	0	Bacteria	Bacteroidota	Bacteroidia	Flavobacteriales	Cryomorphaceae	NA	NA
ASV_1423	0	0	0	0	0	0	0	0	0.000845666	0	0	0	0	0	0	0	0	0	0	0	0	0	0	Bacteria	Proteobacteria	Gammaproteobacteria	Gammaproteobacteria Incertae Sedis	Unknown Family	NA	NA
ASV_1424	0	0	0	0	0	0	0	0	0.000845666	0	0	0	0	0	0	0	0	0	0	0	0	0	0	Bacteria	Bacteroidota	Bacteroidia	Chitinophagales	Saprospiraceae	Aureispira	NA
ASV_1425	0	0	0	0	0	0	0	0	0.000845666	0	0	0	0	0	0	0	0	0	0	0	0	0	0	Bacteria	Bacteroidota	Bacteroidia	Flavobacteriales	Flavobacteriaceae	Bizionia	NA
ASV_1426	0	0	0	0	0	0	0	0	0.000845666	0	0	0	0	0	0	0	0	0	0	0	0	0	0	Bacteria	Bacteroidota	Bacteroidia	Flavobacteriales	Crocinitomicaceae	Crocinitomix	NA
ASV_1427	0	0	0.000666223	0	0	0	0	0	0.000392631	0	0	0	0	0	0	0	0	0	0	0	0	0	0	Bacteria	Bacteroidota	Bacteroidia	Flavobacteriales	Flavobacteriaceae	Tenacibaculum	dicentrarchi
ASV_1428	0.000637918	0	0	0	0	0	0	0	0.000241619	0	0	0	0	0	0	0	0	0	0	0	0	0	0	Bacteria	Bacteroidota	Bacteroidia	Flavobacteriales	Flavobacteriaceae	Actibacter	NA
ASV_1429	0.000893085	0	0	0	0	0	0	0	0	0	0	0	0	0	0	0	0	0	0	0	0	0	0	Bacteria	Proteobacteria	Gammaproteobacteria	Oceanospirillales	Nitrincolaceae	Amphritea	NA
ASV_1430	0	0.00097415	0	0	0	0	0	0	0	0	0	0	0	0	0	0	0	0	0	0	0	0	0	Bacteria	Proteobacteria	Gammaproteobacteria	Vibrionales	Vibrionaceae	Vibrio	NA
ASV_1431	0	0.00097415	0	0	0	0	0	0	0	0	0	0	0	0	0	0	0	0	0	0	0	0	0	Bacteria	Proteobacteria	Gammaproteobacteria	Burkholderiales	Nitrosomonadaceae	Nitrosospira	NA
ASV_1432	0	0	0	0	0	0	0	0	0	0.000398941	0	0	0	0	0	0	0	0	0.00186793	0	0	0	0	Bacteria	Myxococcota	Polyangia	Polyangiales	Sandaracinaceae	NA	NA
ASV_1433	0	0	0	0	0	0	0	0	0	0	0.00115531	0	0	0	0	0	0	0	0	0	0	0	0	Bacteria	Firmicutes	Clostridia	Oscillospirales	[Eubacterium] coprostanoligenes group	NA	NA
ASV_1434	0	0	0	0	0	0	0	0	0	0	0.000618914	0	0	0.000520938	0	0	0	0	0	0	0	0	0	Bacteria	Firmicutes	Clostridia	Lachnospirales	Lachnospiraceae	Roseburia	NA
ASV_1435	0	0	0	0	0	0	0	0	0	0	0	0.00161467	0	0	0	0	0	0	0	0	0	0	0	Bacteria	Proteobacteria	Gammaproteobacteria	Burkholderiales	SC-I-84	NA	NA
ASV_1436	0	0	0	0	0	0	0	0	0	0	0	0	0.000953386	0	0	0	0	0	0	0	0	0	0	Bacteria	Proteobacteria	Gammaproteobacteria	Burkholderiales	Hydrogenophilaceae	Thiobacillus	NA
ASV_1437	0	0	0	0	0	0	0	0	0	0	0	0	0.000953386	0	0	0	0	0	0	0	0	0	0	Bacteria	Fibrobacterota	Fibrobacteria	Fibrobacterales	Fibrobacteraceae	NA	NA
ASV_1438	0	0	0	0	0	0	0	0	0	0	0	0	0.000953386	0	0	0	0	0	0	0	0	0	0	Bacteria	Actinobacteriota	Actinobacteria	Micrococcales	Microbacteriaceae	Agromyces	NA
ASV_1439	0	0	0	0	0	0	0	0	0	0	0	0	0.000953386	0	0	0	0	0	0	0	0	0	0	Bacteria	Nitrospirota	Thermodesulfovibrionia	NA	NA	NA	NA
ASV_1440	0	0	0	0	0	0	0	0	0	0	0	0	0.000544792	0.000320577	0.000172184	0	0	0	0	0	0	0	0	Bacteria	Nitrospirota	Thermodesulfovibrionia	NA	NA	NA	NA
ASV_1441	0	0	0	0	0	0	0	0	0	0	0	0	0	0.00112202	0	0	0	0	0	0	0	0	0	Bacteria	Actinobacteriota	Thermoleophilia	Gaiellales	Gaiellaceae	Gaiella	NA
ASV_1442	0	0	0	0	0	0	0	0	0	0	0	0	0	0.00112202	0	0	0	0	0	0	0	0	0	Bacteria	Actinobacteriota	Acidimicrobiia	Microtrichales	Ilumatobacteraceae	Ilumatobacter	NA
ASV_1443	0	0	0	0	0	0	0	0	0	0	0	0	0	0.00112202	0	0	0	0	0	0	0	0	0	Bacteria	MBNT15	NA	NA	NA	NA	NA
ASV_1444	0	0	0	0	0	0	0	0	0	0	0	0	0	0.00112202	0	0	0	0	0	0	0	0	0	Bacteria	Actinobacteriota	Acidimicrobiia	Microtrichales	NA	NA	NA
ASV_1445	0	0	0	0	0	0	0	0	0	0	0	0	0	0.00112202	0	0	0	0	0	0	0	0	0	Bacteria	Proteobacteria	Alphaproteobacteria	Rhizobiales	Beijerinckiaceae	Methylobacterium-Methylorubrum	NA
ASV_1446	0	0	0	0	0	0	0	0	0	0	0	0	0	0.00112202	0	0	0	0	0	0	0	0	0	Bacteria	Firmicutes	Clostridia	Peptostreptococcales-Tissierellales	Anaerococcus	NA	NA
ASV_1447	0	0	0	0	0	0	0	0	0	0	0	0	0	0.00112202	0	0	0	0	0	0	0	0	0	Bacteria	Patescibacteria	Parcubacteria	Candidatus Kaiserbacteria	NA	NA	NA
ASV_1448	0	0	0	0	0	0	0	0	0	0	0	0	0	0.00112202	0	0	0	0	0	0	0	0	0	Bacteria	NB1-j	NA	NA	NA	NA	NA
ASV_1449	0	0	0	0	0	0	0	0	0	0	0	0	0	0.00112202	0	0	0	0	0	0	0	0	0	Bacteria	Proteobacteria	Gammaproteobacteria	Steroidobacterales	Woeseiaceae	Woeseia	NA
ASV_1450	0	0	0	0	0	0	0	0	0	0	0	0	0	0.000721298	0.000430459	0	0	0	0	0	0	0	0	Bacteria	Acidobacteriota	Thermoanaerobaculia	Thermoanaerobaculales	Thermoanaerobaculaceae	Subgroup 10	NA
ASV_1451	0	0	0	0	0	0	0	0	0	0	0	0	0	0	0.00120529	0	0	0	0	0	0	0	0	Bacteria	Proteobacteria	Gammaproteobacteria	Nitrosococcales	Nitrosococcaceae	AqS1	NA
ASV_1452	0	0	0	0	0	0	0	0	0	0	0	0	0	0	0.00120529	0	0	0	0	0	0	0	0	Bacteria	Proteobacteria	Gammaproteobacteria	Steroidobacterales	Woeseiaceae	Woeseia	NA
ASV_1453	0	0	0	0	0	0	0	0	0	0	0	0	0	0	0.00120529	0	0	0	0	0	0	0	0	Bacteria	Acidobacteriota	Thermoanaerobaculia	Thermoanaerobaculales	Thermoanaerobaculaceae	Subgroup 10	NA
ASV_1454	0	0	0	0	0	0	0	0	0	0	0	0	0	0	0.00120529	0	0	0	0	0	0	0	0	Bacteria	Proteobacteria	Alphaproteobacteria	Rhodobacterales	Rhodobacteraceae	Limibaculum	NA
ASV_1455	0	0	0	0	0	0	0	0	0	0	0	0	0	0	0.00120529	0	0	0	0	0	0	0	0	Bacteria	Gemmatimonadota	PAUC43f marine benthic group	NA	NA	NA	NA
ASV_1456	0	0	0	0	0	0	0	0	0	0	0	0	0	0	0.000645689	0	0.000491159	0	0	0	0	0	0	Bacteria	Bacteroidota	Bacteroidia	Sphingobacteriales	Lentimicrobiaceae	NA	NA
ASV_1457	0	0	0	0	0	0	0	0	0	0	0	0	0	0	0	0.00159872	0	0	0	0	0	0	0	Bacteria	Firmicutes	Bacilli	Erysipelotrichales	Erysipelatoclostridiaceae	Erysipelatoclostridium	NA
ASV_1458	0	0	0	0	0	0	0	0	0	0	0	0	0	0	0	0.00159872	0	0	0	0	0	0	0	Bacteria	Bacteroidota	Bacteroidia	Bacteroidales	Muribaculaceae	NA	NA
ASV_1459	0	0	0	0	0	0	0	0	0	0	0	0	0	0	0	0	0.00105788	0	0	0	0	0	0	Bacteria	Proteobacteria	Gammaproteobacteria	Nitrosococcales	Nitrosococcaceae	Cm1-21	NA
ASV_1460	0	0	0	0	0	0	0	0	0	0	0	0	0	0	0	0	0.00105788	0	0	0	0	0	0	Bacteria	Desulfobacterota	Desulfobulbia	Desulfobulbales	Desulfocapsaceae	NA	NA
ASV_1461	0	0	0	0	0	0	0	0	0	0	0	0	0	0	0	0	0.00105788	0	0	0	0	0	0	Bacteria	Proteobacteria	Gammaproteobacteria	Ectothiorhodospirales	Ectothiorhodospiraceae	Thiogranum	NA
ASV_1462	0	0	0	0	0	0	0	0	0	0	0	0	0	0	0	0	0.00105788	0	0	0	0	0	0	Bacteria	Acidobacteriota	Vicinamibacteria	Subgroup 17	NA	NA	NA
ASV_1463	0	0	0	0	0	0	0	0	0	0	0	0	0	0	0	0	0.000755629	0	0	0	0	0	0.000292794	Bacteria	Proteobacteria	Alphaproteobacteria	Thalassobaculales	NA	NA	NA
ASV_1464	0	0	0	0	0	0	0	0	0	0	0	0	0	0	0	0	0	0.00253807	0	0	0	0	0	Bacteria	Proteobacteria	Gammaproteobacteria	SS1-B-07-19	NA	NA	NA
ASV_1465	0	0	0	0	0	0	0	0	0	0	0	0	0	0	0	0	0	0	0.00307658	0	0	0	0	Bacteria	Proteobacteria	Gammaproteobacteria	Alteromonadales	Colwelliaceae	Thalassotalea	NA
ASV_1466	0	0	0	0	0	0	0	0	0	0	0	0	0	0	0	0	0	0	0	0.00112432	0	0	0	Bacteria	Proteobacteria	Gammaproteobacteria	Vibrionales	Vibrionaceae	Vibrio	NA
ASV_1467	0	0	0	0	0	0	0	0	0	0	0	0	0	0	0	0	0	0	0	0.00112432	0	0	0	Bacteria	Proteobacteria	Gammaproteobacteria	Burkholderiales	Nitrosomonadaceae	Nitrosospira	NA
ASV_1468	0	0	0	0	0	0	0	0	0	0	0	0	0	0	0	0	0	0	0	0	0	0.00116886	0	Bacteria	Acidobacteriota	Subgroup 21	NA	NA	NA	NA
ASV_1469	0	0	0	0	0	0	0	0	0	0	0	0	0	0	0	0	0	0	0	0	0	0.00116886	0	Bacteria	Chloroflexi	Anaerolineae	Ardenticatenales	NA	NA	NA
ASV_1470	0	0	0	0	0	0	0	0	0	0	0	0	0	0	0	0	0	0	0	0	0	0.00116886	0	Bacteria	Bacteroidota	Bacteroidia	Flavobacteriales	Flavobacteriaceae	Tenacibaculum	NA
ASV_1471	0	0	0	0	0	0	0	0	0	0	0	0	0	0	0	0	0	0	0	0	0	0.00116886	0	Bacteria	Verrucomicrobiota	Kiritimatiellae	Kiritimatiellales	Kiritimatiellaceae	R76-B128	NA
ASV_1472	0	0	0	0	0	0	0	0	0	0	0	0	0	0	0	0	0	0	0	0	0	0.00116886	0	Bacteria	Proteobacteria	Gammaproteobacteria	HOC36	NA	NA	NA
ASV_1473	0	0	0	0	0	0	0	0	0	0	0	0	0	0	0	0	0	0	0	0	0	0.00116886	0	Bacteria	Proteobacteria	Alphaproteobacteria	Rhodospirillales	NA	NA	NA
ASV_1474	0	0	0	0	0	0	0	0	0	0	0	0	0	0	0	0	0	0	0	0	0	0.00116886	0	Bacteria	Desulfobacterota	Desulfobacteria	Desulfobacterales	Desulfosarcinaceae	Sva0081 sediment group	NA
ASV_1475	0	0	0	0	0	0	0	0	0	0	0	0	0	0	0	0	0	0	0	0	0	0.00116886	0	Bacteria	Desulfobacterota	Desulfovibrionia	Desulfovibrionales	Desulfovibrionaceae	Halodesulfovibrio	NA
ASV_1476	0	0	0	0	0	0	0	0	0	0	0	0	0	0	0	0	0	0	0	0	0	0.000709664	0.000402591	Bacteria	Myxococcota	Polyangia	Nannocystales	Nannocystaceae	NA	NA
ASV_1477	0	0	0	0.000123667	0.000231689	0	0.000298708	0	0.000211416	0	0	0	0	0	0	0	0	0	0	0	0	0	0	Bacteria	Proteobacteria	Gammaproteobacteria	Alteromonadales	Colwelliaceae	Colwellia	NA
ASV_1478	0	0	0	0	0	0	0	0.000837157	0	0	0	0	0	0	0	0	0	0	0	0	0	0	0	Bacteria	NB1-j	NA	NA	NA	NA	NA
ASV_1479	0	0	0	0	0	0	0	0	0.000815464	0	0	0	0	0	0	0	0	0	0	0	0	0	0	Bacteria	Patescibacteria	Gracilibacteria	JGI 0000069-P22	NA	NA	NA
ASV_1480	0	0.000939359	0	0	0	0	0	0	0	0	0	0	0	0	0	0	0	0	0	0	0	0	0	Bacteria	Proteobacteria	Gammaproteobacteria	Alteromonadales	Shewanellaceae	Shewanella	NA
ASV_1481	0	0	0	0	0	0	0	0	0	0	0.000577653	0	0	0	0	0	0	0	0	0	0	0.000542684	0	Bacteria	Proteobacteria	Gammaproteobacteria	Vibrionales	Vibrionaceae	Vibrio	harveyi
ASV_1482	0	0	0	0	0	0	0	0	0	0	0.000495131	0	0.000510743	0	0	0	0	0	0	0	0	0	0	Bacteria	Proteobacteria	Gammaproteobacteria	Burkholderiales	Hydrogenophilaceae	Thiobacillus	NA
ASV_1483	0	0	0	0	0	0	0	0	0	0	0	0.001557	0	0	0	0	0	0	0	0	0	0	0	Bacteria	Proteobacteria	Gammaproteobacteria	Burkholderiales	Comamonadaceae	NA	NA
ASV_1484	0	0	0	0	0	0	0	0	0	0	0	0	0.000919337	0	0	0	0	0	0	0	0	0	0	Bacteria	Actinobacteriota	Thermoleophilia	Gaiellales	Gaiellaceae	Gaiella	NA
ASV_1485	0	0	0	0	0	0	0	0	0	0	0	0	0.000919337	0	0	0	0	0	0	0	0	0	0	Bacteria	Proteobacteria	Alphaproteobacteria	Rhizobiales	Xanthobacteraceae	Rhodoplanes	NA
ASV_1486	0	0	0	0	0	0	0	0	0	0	0	0	0	0.00108195	0	0	0	0	0	0	0	0	0	Bacteria	Proteobacteria	Alphaproteobacteria	Rhodobacterales	Rhodobacteraceae	Pseudophaeobacter	NA
ASV_1487	0	0	0	0	0	0	0	0	0	0	0	0	0	0.00108195	0	0	0	0	0	0	0	0	0	Bacteria	Gemmatimonadota	BD2-11 terrestrial group	NA	NA	NA	NA
ASV_1488	0	0	0	0	0	0	0	0	0	0	0	0	0	0.00108195	0	0	0	0	0	0	0	0	0	Bacteria	Firmicutes	Clostridia	Peptostreptococcales-Tissierellales	Anaerovoracaceae	Anaerovorax	NA
ASV_1489	0	0	0	0	0	0	0	0	0	0	0	0	0	0.00108195	0	0	0	0	0	0	0	0	0	Bacteria	Proteobacteria	Alphaproteobacteria	Rhizobiales	Rhizobiaceae	Ochrobactrum	NA
ASV_1490	0	0	0	0	0	0	0	0	0	0	0	0	0	0.00108195	0	0	0	0	0	0	0	0	0	Bacteria	SAR324 clade(Marine group B)	NA	NA	NA	NA	NA
ASV_1491	0	0	0	0	0	0	0	0	0	0	0	0	0	0.00108195	0	0	0	0	0	0	0	0	0	Bacteria	Bacteroidota	Bacteroidia	Flavobacteriales	Flavobacteriaceae	Algibacter	NA
ASV_1492	0	0	0	0	0	0	0	0	0	0	0	0	0	0.00108195	0	0	0	0	0	0	0	0	0	Bacteria	Patescibacteria	WWE3	NA	NA	NA	NA
ASV_1493	0	0	0	0	0	0	0	0	0	0	0	0	0	0.000240433	0	0	0.000793411	0	0	0	0	0	0	Bacteria	Chloroflexi	Anaerolineae	Ardenticatenales	NA	NA	NA
ASV_1494	0	0	0	0	0	0	0	0	0	0	0	0	0	0	0.00116224	0	0	0	0	0	0	0	0	Bacteria	Acidobacteriota	Subgroup 22	NA	NA	NA	NA
ASV_1495	0	0	0	0	0	0	0	0	0	0	0	0	0	0	0.00116224	0	0	0	0	0	0	0	0	Bacteria	Desulfobacterota	Desulfobacteria	Desulfobacterales	Desulfosarcinaceae	Sva0081 sediment group	NA
ASV_1496	0	0	0	0	0	0	0	0	0	0	0	0	0	0	0.00116224	0	0	0	0	0	0	0	0	Bacteria	Proteobacteria	Gammaproteobacteria	Gammaproteobacteria Incertae Sedis	Unknown Family	NA	NA
ASV_1497	0	0	0	0	0	0	0	0	0	0	0	0	0	0	0.000817873	0	0	0	0	0	0	0.00033396	0	Bacteria	NB1-j	NA	NA	NA	NA	NA
ASV_1498	0	0	0	0	0	0	0	0	0	0	0	0	0	0	0.000774827	0	0	0	0.000988902	0	0	0	0	Bacteria	Proteobacteria	Gammaproteobacteria	KI89A clade	NA	NA	NA
ASV_1499	0	0	0	0	0	0	0	0	0	0	0	0	0	0	0	0	0.0010201	0	0	0	0	0	0	Bacteria	Acidobacteriota	Thermoanaerobaculia	Thermoanaerobaculales	Thermoanaerobaculaceae	Subgroup 10	NA
ASV_1500	0	0	0	0	0	0	0	0	0	0	0	0	0	0	0	0	0.0010201	0	0	0	0	0	0	Bacteria	Proteobacteria	Gammaproteobacteria	KI89A clade	NA	NA	NA
ASV_1501	0	0	0	0	0	0	0	0	0	0	0	0	0	0	0	0	0.0010201	0	0	0	0	0	0	Bacteria	Acidobacteriota	Thermoanaerobaculia	Thermoanaerobaculales	Thermoanaerobaculaceae	Subgroup 10	NA
ASV_1502	0	0	0	0	0	0	0	0	0	0	0	0	0	0	0	0	0.0010201	0	0	0	0	0	0	Bacteria	Desulfobacterota	Desulfobulbia	Desulfobulbales	Desulfocapsaceae	Desulfocapsa	NA
ASV_1503	0	0	0	0	0	0	0	0	0	0	0	0	0	0	0	0	0.0010201	0	0	0	0	0	0	Bacteria	Acidobacteriota	Subgroup 22	NA	NA	NA	NA
ASV_1504	0	0	0	0	0	0	0	0	0	0	0	0	0	0	0	0	0.0010201	0	0	0	0	0	0	Bacteria	Proteobacteria	Gammaproteobacteria	Burkholderiales	Rhodocyclaceae	Dechloromonas	NA
ASV_1505	0	0	0	0	0	0	0	0	0	0	0	0	0	0	0	0	0.0010201	0	0	0	0	0	0	Bacteria	Proteobacteria	Alphaproteobacteria	Rhizobiales	Methyloligellaceae	NA	NA
ASV_1506	0	0	0	0	0	0	0	0	0	0	0	0	0	0	0	0	0.0010201	0	0	0	0	0	0	Bacteria	Bacteroidota	Bacteroidia	Bacteroidales	Prevotellaceae	Prevotella	NA
ASV_1507	0	0	0	0	0	0	0	0	0	0	0	0	0	0	0	0	0.0010201	0	0	0	0	0	0	Bacteria	Proteobacteria	Gammaproteobacteria	Nitrosococcales	Nitrosococcaceae	AqS1	NA
ASV_1508	0	0	0	0	0	0	0	0	0	0	0	0	0	0	0	0	0.0010201	0	0	0	0	0	0	Bacteria	Acidobacteriota	Thermoanaerobaculia	Thermoanaerobaculales	Thermoanaerobaculaceae	Subgroup 10	NA
ASV_1509	0	0	0	0	0	0	0	0	0	0	0	0	0	0	0	0	0.0010201	0	0	0	0	0	0	Bacteria	Acidobacteriota	Thermoanaerobaculia	Thermoanaerobaculales	Thermoanaerobaculaceae	Subgroup 10	NA
ASV_1510	0	0	0	0	0	0	0	0	0	0	0	0	0	0	0	0	0.0010201	0	0	0	0	0	0	Bacteria	Proteobacteria	Alphaproteobacteria	Kordiimonadales	NA	NA	NA
ASV_1511	0	0	0	0	0	0	0	0	0	0	0	0	0	0	0	0	0.0010201	0	0	0	0	0	0	Bacteria	Planctomycetota	OM190	NA	NA	NA	NA
ASV_1512	0	0	0	0	0	0	0	0	0	0	0	0	0	0	0	0	0.000642285	0.000906454	0	0	0	0	0	Bacteria	Proteobacteria	Gammaproteobacteria	NA	NA	NA	NA
ASV_1513	0	0	0	0	0	0	0	0	0	0	0	0	0	0	0	0	0	0	0.00296671	0	0	0	0	Bacteria	Proteobacteria	Alphaproteobacteria	Rhodobacterales	Rhodobacteraceae	Pelagicola	NA
ASV_1514	0	0	0	0	0	0	0	0	0	0	0	0	0	0	0	0	0	0	0	0.00108416	0	0	0	Bacteria	Proteobacteria	Gammaproteobacteria	Alteromonadales	Colwelliaceae	Thalassotalea	NA
ASV_1515	0	0	0	0	0	0	0	0	0	0	0	0	0	0	0	0	0	0	0	0.00108416	0	0	0	Bacteria	Bacteroidota	Bacteroidia	Flavobacteriales	Flavobacteriaceae	Tenacibaculum	NA
ASV_1516	0	0	0	0	0	0	0	0	0	0	0	0	0	0	0	0	0	0	0	0	0.00129814	0	0	Bacteria	Proteobacteria	Alphaproteobacteria	Rhodobacterales	Rhodobacteraceae	Limibaculum	NA
ASV_1517	0	0	0	0	0	0	0	0	0	0	0	0	0	0	0	0	0	0	0	0	0	0.00112711	0	Bacteria	Verrucomicrobiota	Kiritimatiellae	WCHB1-41	NA	NA	NA
ASV_1518	0	0	0	0	0	0	0	0	0	0	0	0	0	0	0	0	0	0	0	0	0	0.00112711	0	Bacteria	Actinobacteriota	Acidimicrobiia	Actinomarinales	NA	NA	NA
ASV_1519	0	0	0	0	0	0	0	0	0	0	0	0	0	0	0	0	0	0	0	0	0	0.00112711	0	Bacteria	Proteobacteria	Gammaproteobacteria	Enterobacterales	Hafniaceae	Hafnia-Obesumbacterium	NA
ASV_1520	0	0	0	0	0	0	0	0	0	0	0	0	0	0	0	0	0	0	0	0	0	0.00112711	0	Bacteria	Patescibacteria	ABY1	Candidatus Kerfeldbacteria	NA	NA	NA
ASV_1521	0	0	0	0	0	0	0	0	0	0	0	0	0	0	0	0	0	0	0	0	0	0.00112711	0	Bacteria	Proteobacteria	Gammaproteobacteria	SZB50	NA	NA	NA
ASV_1522	0	0	0	0	0	0	0	0	0	0	0	0	0	0	0	0	0	0	0	0	0	0.00112711	0	Bacteria	Modulibacteria	Moduliflexia	Moduliflexales	Moduliflexaceae	NA	NA
ASV_1523	0	0	0	0	0	0	0	0	0	0	0	0	0	0	0	0	0	0	0	0	0	0.00112711	0	Bacteria	Nitrospirota	Thermodesulfovibrionia	NA	NA	NA	NA
ASV_1524	0	0	0	0	0	0	0	0	0	0	0	0	0	0	0	0	0	0	0	0	0	0.000584429	0.00047579	Bacteria	NB1-j	NA	NA	NA	NA	NA
ASV_1525	0	0	0	0	0	0	0	0	0	0	0	0	0	0	0	0	0	0	0	0	0	0.000542684	0.000512389	Bacteria	Proteobacteria	Gammaproteobacteria	Alteromonadales	Pseudoalteromonadaceae	Pseudoalteromonas	NA
ASV_1526	0	0	0	0	0	0	0	0	0	0	0	0	0	0	0	0	0	0	0	0	0	0	0.000988178	Bacteria	Proteobacteria	Gammaproteobacteria	Steroidobacterales	Woeseiaceae	Woeseia	NA
ASV_1527	0	0	0	0	0	0	0	0	0	0	0	0	0	0	0	0	0	0	0	0	0	0	0.000988178	Bacteria	Proteobacteria	Gammaproteobacteria	NA	NA	NA	NA
ASV_1528	0	0	0	0	0	0	0	0	0	0	0	0	0	0	0	0	0	0	0	0	0	0	0.000988178	Bacteria	Proteobacteria	Gammaproteobacteria	Alteromonadales	Shewanellaceae	Shewanella	NA
ASV_1529	0	0	0	0	0	0	0	0	0	0	0	0	0	0	0	0	0	0	0	0	0	0	0.000988178	Bacteria	Proteobacteria	Alphaproteobacteria	Tistrellales	Geminicoccaceae	NA	NA
ASV_1530	0	0	0	0	0	0	0	0	0	0	0	0	0	0	0	0	0	0	0	0	0	0	0.000988178	Bacteria	Proteobacteria	Gammaproteobacteria	Oceanospirillales	Nitrincolaceae	Motiliproteus	NA
ASV_1531	0	0	0	0	0	0.000706042	0	0	0	0	0	0	0	0	0	0	0	0	0	0	0	0	0	Bacteria	Proteobacteria	Alphaproteobacteria	Kiloniellales	Kiloniellaceae	NA	NA
ASV_1532	0	0.000626239	0.000177659	0	0	0.000108622	0	0	0	0	0	0	0	0	0	0	0	0	0	0	0	0	0	Bacteria	Proteobacteria	Gammaproteobacteria	MBAE14	NA	NA	NA
ASV_1533	0	0	0	0	0	0	0	0.000806152	0	0	0	0	0	0	0	0	0	0	0	0	0	0	0	Bacteria	NB1-j	NA	NA	NA	NA	NA
ASV_1534	0	0	0	0	0	0	0	0	0.000785261	0	0	0	0	0	0	0	0	0	0	0	0	0	0	Bacteria	Bacteroidota	Bacteroidia	Flavobacteriales	Flavobacteriaceae	Nonlabens	NA
ASV_1535	0	0	0	0	0	0	0	0	0.000785261	0	0	0	0	0	0	0	0	0	0	0	0	0	0	Bacteria	Proteobacteria	Alphaproteobacteria	Rhodobacterales	Rhodobacteraceae	Litoreibacter	NA
ASV_1536	0	0.000904568	0	0	0	0	0	0	0	0	0	0	0	0	0	0	0	0	0	0	0	0	0	Bacteria	Desulfobacterota	Desulfobulbia	Desulfobulbales	Desulfocapsaceae	SEEP-SRB4	NA
ASV_1537	0	0	0	0	0	0	0	0	0	0	0.00107278	0	0	0	0	0	0	0	0	0	0	0	0	Bacteria	MBNT15	NA	NA	NA	NA	NA
ASV_1538	0	0	0	0	0	0	0	0	0	0	0.00107278	0	0	0	0	0	0	0	0	0	0	0	0	Bacteria	Chloroflexi	Dehalococcoidia	S085	NA	NA	NA
ASV_1539	0	0	0	0	0	0	0	0	0	0	0.00107278	0	0	0	0	0	0	0	0	0	0	0	0	Bacteria	Actinobacteriota	Acidimicrobiia	Actinomarinales	NA	NA	NA
ASV_1540	0	0	0	0	0	0	0	0	0	0	0	0.00149934	0	0	0	0	0	0	0	0	0	0	0	Bacteria	Proteobacteria	Gammaproteobacteria	Burkholderiales	Neisseriaceae	Neisseria	NA
ASV_1541	0	0	0	0	0	0	0	0	0	0	0	0	0.000885287	0	0	0	0	0	0	0	0	0	0	Bacteria	Chloroflexi	Anaerolineae	Anaerolineales	Anaerolineaceae	NA	NA
ASV_1542	0	0	0	0	0	0	0	0	0	0	0	0	0.000885287	0	0	0	0	0	0	0	0	0	0	Bacteria	Proteobacteria	Gammaproteobacteria	Burkholderiales	Oxalobacteraceae	Massilia	aurea
ASV_1543	0	0	0	0	0	0	0	0	0	0	0	0	0	0.00104188	0	0	0	0	0	0	0	0	0	Bacteria	Actinobacteriota	Actinobacteria	Corynebacteriales	Corynebacteriaceae	Corynebacterium	NA
ASV_1544	0	0	0	0	0	0	0	0	0	0	0	0	0	0.00104188	0	0	0	0	0	0	0	0	0	Bacteria	Bacteroidota	Bacteroidia	Bacteroidales	Bacteroidaceae	Bacteroides	NA
ASV_1545	0	0	0	0	0	0	0	0	0	0	0	0	0	0.00104188	0	0	0	0	0	0	0	0	0	Bacteria	Actinobacteriota	MB-A2-108	NA	NA	NA	NA
ASV_1546	0	0	0	0	0	0	0	0	0	0	0	0	0	0.00104188	0	0	0	0	0	0	0	0	0	Bacteria	Proteobacteria	Gammaproteobacteria	OM182 clade	NA	NA	NA
ASV_1547	0	0	0	0	0	0	0	0	0	0	0	0	0	0.00104188	0	0	0	0	0	0	0	0	0	Bacteria	Proteobacteria	Gammaproteobacteria	Oceanospirillales	Halomonadaceae	Halomonas	NA
ASV_1548	0	0	0	0	0	0	0	0	0	0	0	0	0	0.00104188	0	0	0	0	0	0	0	0	0	Bacteria	Firmicutes	Clostridia	Clostridiales	Clostridiaceae	Candidatus Arthromitus	NA
ASV_1549	0	0	0	0	0	0	0	0	0	0	0	0	0	0.00104188	0	0	0	0	0	0	0	0	0	Bacteria	Proteobacteria	Alphaproteobacteria	Defluviicoccales	NA	NA	NA
ASV_1550	0	0	0	0	0	0	0	0	0	0	0	0	0	0.00104188	0	0	0	0	0	0	0	0	0	Bacteria	NB1-j	NA	NA	NA	NA	NA
ASV_1551	0	0	0	0	0	0	0	0	0	0	0	0	0	0.000721298	0.000344367	0	0	0	0	0	0	0	0	Bacteria	Planctomycetota	Phycisphaerae	Phycisphaerales	Phycisphaeraceae	Urania-1B-19 marine sediment group	NA
ASV_1552	0	0	0	0	0	0	0	0	0	0	0	0	0	0.000520938	0.000559597	0	0	0	0	0	0	0	0	Bacteria	Acidobacteriota	Vicinamibacteria	Vicinamibacterales	NA	NA	NA
ASV_1553	0	0	0	0	0	0	0	0	0	0	0	0	0	0	0.00111919	0	0	0	0	0	0	0	0	Bacteria	Proteobacteria	Gammaproteobacteria	Steroidobacterales	Woeseiaceae	Woeseia	NA
ASV_1554	0	0	0	0	0	0	0	0	0	0	0	0	0	0	0.00111919	0	0	0	0	0	0	0	0	Bacteria	Bacteroidota	Bacteroidia	Bacteroidales	Prevotellaceae	Prevotella	NA
ASV_1555	0	0	0	0	0	0	0	0	0	0	0	0	0	0	0.000731781	0	0	0	0	0	0	0	0.000329393	Bacteria	Myxococcota	Polyangia	MidBa8	NA	NA	NA
ASV_1556	0	0	0	0	0	0	0	0	0	0	0	0	0	0	0.000602643	0.000685166	0	0	0	0	0	0	0	Bacteria	Firmicutes	Clostridia	Oscillospirales	Ruminococcaceae	Anaerotruncus	colihominis
ASV_1557	0	0	0	0	0	0	0	0	0	0	0	0	0	0	0.000559597	0	0.000491159	0	0	0	0	0	0	Bacteria	NB1-j	NA	NA	NA	NA	NA
ASV_1558	0	0	0	0	0	0	0	0	0	0	0	0	0	0	0	0.00148453	0	0	0	0	0	0	0	Bacteria	Campilobacterota	Campylobacteria	Campylobacterales	Helicobacteraceae	Helicobacter	NA
ASV_1559	0	0	0	0	0	0	0	0	0	0	0	0	0	0	0	0.000628069	0	0.00135968	0	0	0	0	0	Bacteria	Myxococcota	Polyangia	Haliangiales	Haliangiaceae	Haliangium	NA
ASV_1560	0	0	0	0	0	0	0	0	0	0	0	0	0	0	0	0	0.000982318	0	0	0	0	0	0	Bacteria	Spirochaetota	Spirochaetia	Spirochaetales	Spirochaetaceae	Treponema	NA
ASV_1561	0	0	0	0	0	0	0	0	0	0	0	0	0	0	0	0	0.000982318	0	0	0	0	0	0	Bacteria	Cyanobacteria	Vampirivibrionia	Gastranaerophilales	NA	NA	NA
ASV_1562	0	0	0	0	0	0	0	0	0	0	0	0	0	0	0	0	0.000982318	0	0	0	0	0	0	Bacteria	Desulfobacterota	Desulfobulbia	Desulfobulbales	Desulfocapsaceae	Desulfotalea	NA
ASV_1563	0	0	0	0	0	0	0	0	0	0	0	0	0	0	0	0	0.000982318	0	0	0	0	0	0	Bacteria	Desulfobacterota	Desulfobulbia	Desulfobulbales	Desulfobulbaceae	NA	NA
ASV_1564	0	0	0	0	0	0	0	0	0	0	0	0	0	0	0	0	0.000982318	0	0	0	0	0	0	Bacteria	Acidobacteriota	Thermoanaerobaculia	Thermoanaerobaculales	Thermoanaerobaculaceae	Subgroup 10	NA
ASV_1565	0	0	0	0	0	0	0	0	0	0	0	0	0	0	0	0	0.000982318	0	0	0	0	0	0	Bacteria	Myxococcota	Polyangia	Haliangiales	Haliangiaceae	Haliangium	NA
ASV_1566	0	0	0	0	0	0	0	0	0	0	0	0	0	0	0	0	0.000982318	0	0	0	0	0	0	Bacteria	Gemmatimonadota	PAUC43f marine benthic group	NA	NA	NA	NA
ASV_1567	0	0	0	0	0	0	0	0	0	0	0	0	0	0	0	0	0.000982318	0	0	0	0	0	0	Bacteria	Firmicutes	Bacilli	Entomoplasmatales	Candidatus Spiroplasma	NA	NA
ASV_1568	0	0	0	0	0	0	0	0	0	0	0	0	0	0	0	0	0.000982318	0	0	0	0	0	0	Bacteria	Desulfobacterota	Desulfobulbia	Desulfobulbales	Desulfocapsaceae	Desulfopila	NA
ASV_1569	0	0	0	0	0	0	0	0	0	0	0	0	0	0	0	0	0.000982318	0	0	0	0	0	0	Bacteria	Acidobacteriota	Acidobacteriae	NA	NA	NA	NA
ASV_1570	0	0	0	0	0	0	0	0	0	0	0	0	0	0	0	0	0.000982318	0	0	0	0	0	0	Bacteria	Proteobacteria	Alphaproteobacteria	Rhizobiales	Rhizobiaceae	Cohaesibacter	NA
ASV_1571	0	0	0	0	0	0	0	0	0	0	0	0	0	0	0	0	0.000982318	0	0	0	0	0	0	Bacteria	Chloroflexi	Chloroflexia	Thermomicrobiales	AKYG1722	NA	NA
ASV_1572	0	0	0	0	0	0	0	0	0	0	0	0	0	0	0	0	0.000982318	0	0	0	0	0	0	Bacteria	Bacteroidota	Rhodothermia	Rhodothermales	Rhodothermaceae	NA	NA
ASV_1573	0	0	0	0	0	0	0	0	0	0	0	0	0	0	0	0	0	0.00235678	0	0	0	0	0	Bacteria	Cyanobacteria	Cyanobacteriia	Chloroplast	NA	NA	NA
ASV_1574	0	0	0	0	0	0	0	0	0	0	0	0	0	0	0	0	0	0.00235678	0	0	0	0	0	Bacteria	Firmicutes	Clostridia	Peptococcales	Peptococcaceae	NA	NA
ASV_1575	0	0	0	0	0	0	0	0	0	0	0	0	0	0	0	0	0	0.00235678	0	0	0	0	0	Bacteria	NB1-j	NA	NA	NA	NA	NA
ASV_1576	0	0	0	0	0	0	0	0	0	0	0	0	0	0	0	0	0	0.00235678	0	0	0	0	0	Bacteria	Bacteroidota	Bacteroidia	Bacteroidales	Bacteroidaceae	Bacteroides	NA
ASV_1577	0	0	0	0	0	0	0	0	0	0	0	0	0	0	0	0	0	0	0.00285683	0	0	0	0	Bacteria	Planctomycetota	Phycisphaerae	Phycisphaerales	Phycisphaeraceae	Urania-1B-19 marine sediment group	NA
ASV_1578	0	0	0	0	0	0	0	0	0	0	0	0	0	0	0	0	0	0	0	0.00104401	0	0	0	Bacteria	Verrucomicrobiota	Verrucomicrobiae	Verrucomicrobiales	DEV007	NA	NA
ASV_1579	0	0	0	0	0	0	0	0	0	0	0	0	0	0	0	0	0	0	0	0.00104401	0	0	0	Bacteria	Planctomycetota	Phycisphaerae	Phycisphaerales	Phycisphaeraceae	Urania-1B-19 marine sediment group	NA
ASV_1580	0	0	0	0	0	0	0	0	0	0	0	0	0	0	0	0	0	0	0	0.00104401	0	0	0	Bacteria	Proteobacteria	Gammaproteobacteria	Steroidobacterales	Woeseiaceae	Woeseia	NA
ASV_1581	0	0	0	0	0	0	0	0	0	0	0	0	0	0	0	0	0	0	0	0.00104401	0	0	0	Bacteria	Proteobacteria	Gammaproteobacteria	Nitrosococcales	Nitrosococcaceae	AqS1	NA
ASV_1582	0	0	0	0	0	0	0	0	0	0	0	0	0	0	0	0	0	0	0	0	0	0.00108537	0	Bacteria	NB1-j	NA	NA	NA	NA	NA
ASV_1583	0	0	0	0	0	0	0	0	0	0	0	0	0	0	0	0	0	0	0	0	0	0.00108537	0	Bacteria	Acidobacteriota	Thermoanaerobaculia	Thermoanaerobaculales	Thermoanaerobaculaceae	Subgroup 10	NA
ASV_1584	0	0	0	0	0	0	0	0	0	0	0	0	0	0	0	0	0	0	0	0	0	0.00108537	0	Bacteria	Proteobacteria	Gammaproteobacteria	Alteromonadales	Psychromonadaceae	Psychromonas	NA
ASV_1585	0	0	0	0	0	0	0	0	0	0	0	0	0	0	0	0	0	0	0	0	0	0.00108537	0	Bacteria	Planctomycetota	Pla4 lineage	NA	NA	NA	NA
ASV_1586	0	0	0	0	0	0	0	0	0	0	0	0	0	0	0	0	0	0	0	0	0	0.00108537	0	Bacteria	Verrucomicrobiota	Chlamydiae	Chlamydiales	Simkaniaceae	NA	NA
ASV_1587	0	0	0	0	0	0	0	0	0	0	0	0	0	0	0	0	0	0	0	0	0	0.00108537	0	Bacteria	Actinobacteriota	Acidimicrobiia	Actinomarinales	NA	NA	NA
ASV_1588	0	0	0	0	0	0	0	0	0	0	0	0	0	0	0	0	0	0	0	0	0	0.00108537	0	Bacteria	Proteobacteria	Gammaproteobacteria	Cellvibrionales	Halieaceae	Halioglobus	NA
ASV_1589	0	0	0	0	0	0	0	0	0	0	0	0	0	0	0	0	0	0	0	0	0	0.00108537	0	Bacteria	Desulfobacterota	Desulfarculia	Desulfarculales	Desulfarculaceae	Desulfocarbo	NA
ASV_1590	0	0	0	0	0	0	0	0	0	0	0	0	0	0	0	0	0	0	0	0	0	0.00108537	0	Bacteria	Campilobacterota	Campylobacteria	Campylobacterales	Sulfurimonadaceae	Sulfurimonas	NA
ASV_1591	0	0	0	0	0	0	0	0	0	0	0	0	0	0	0	0	0	0	0	0	0	0	0.000951579	Bacteria	Acidobacteriota	Thermoanaerobaculia	Thermoanaerobaculales	Thermoanaerobaculaceae	Subgroup 10	NA
ASV_1592	0	0	0	0	0	0	0	0	0	0	0	0	0	0	0	0	0	0	0	0	0	0	0.000951579	Bacteria	Proteobacteria	Alphaproteobacteria	Defluviicoccales	NA	NA	NA
ASV_1593	0	0	0	0	0	0	0	0	0	0	0	0	0	0	0	0	0	0	0	0	0	0	0.000951579	Bacteria	Patescibacteria	Gracilibacteria	JGI 0000069-P22	NA	NA	NA
ASV_1594	0	0	0	0	0	0	0	0	0	0	0	0	0	0	0	0	0	0	0	0	0	0	0.000951579	Bacteria	NB1-j	NA	NA	NA	NA	NA
ASV_1595	0	0	0	0	0	0	0	0	0	0	0	0	0	0	0	0	0	0	0	0	0	0	0.000951579	Bacteria	Deferrisomatota	Defferrisomatia	Defferrisomatales	Defferrisomataceae	Deferrisoma	NA
ASV_1596	0	0	0	0	0	0	0	0	0	0	0	0	0	0	0	0	0	0	0	0	0	0	0.000951579	Bacteria	Desulfobacterota	Desulfobulbia	Desulfobulbales	Desulfocapsaceae	NA	NA
ASV_1597	0	0	0	0	0	0	0	0	0	0	0	0	0	0	0	0	0	0	0	0	0	0	0.000951579	Bacteria	Chloroflexi	Anaerolineae	NA	NA	NA	NA
ASV_1598	0	0	0	0	0	0	0	0	0	0	0	0	0	0	0	0	0	0	0	0	0	0	0.000951579	Bacteria	Myxococcota	Polyangia	Polyangiales	Sandaracinaceae	NA	NA
ASV_1599	0	0	0	0	0	0.000678887	0	0	0	0	0	0	0	0	0	0	0	0	0	0	0	0	0	Bacteria	Bacteroidota	Bacteroidia	Flavobacteriales	Flavobacteriaceae	NA	NA
ASV_1600	0	0	0	0	0	0.000678887	0	0	0	0	0	0	0	0	0	0	0	0	0	0	0	0	0	Bacteria	Proteobacteria	Gammaproteobacteria	Alteromonadales	Moritellaceae	Moritella	NA
ASV_1601	3.18959e-05	3.47911e-05	4.44148e-05	0	2.89612e-05	2.71555e-05	0	0	0	0	0.000165044	0.000576668	0	8.01443e-05	0	0	0	0	0	0	0	8.34899e-05	7.31984e-05	Bacteria	Firmicutes	Bacilli	Bacillales	Bacillaceae	Anoxybacillus	NA
ASV_1602	0	0	0	0	0	0	0	0	0.000453035	0	0	0	0	0	0	0	0	0	0	0.000401542	0	0	0	Bacteria	Firmicutes	Clostridia	Lachnospirales	Lachnospiraceae	[Eubacterium] hallii group	NA
ASV_1603	0	0.000869777	0	0	0	0	0	0	0	0	0	0	0	0	0	0	0	0	0	0	0	0	0	Bacteria	Proteobacteria	Gammaproteobacteria	Alteromonadales	Alteromonadaceae	Alteromonas	NA
ASV_1604	0	0	0	0.000154583	0	0	0	0	0	0	0.000825219	0	0	0	0	0	0	0	0	0	0	0	0	Bacteria	Myxococcota	Polyangia	Polyangiales	Sandaracinaceae	NA	NA
ASV_1605	0	0	0	0	0	0	0	0	0	0	0.000288827	0	0	0	0	0	0.000680066	0	0	0	0	0	0	Bacteria	Bacteroidota	Ignavibacteria	Ignavibacteriales	Melioribacteraceae	IheB3-7	NA
ASV_1606	0	0	0	0	0	0	0	0	0	0	0	0.000749668	0	0	0.000516551	0	0	0	0	0	0	0	0	Bacteria	Firmicutes	Bacilli	Lactobacillales	Carnobacteriaceae	Granulicatella	NA
ASV_1607	0	0	0	0	0	0	0	0	0	0	0	0	0.000851238	0	0	0	0	0	0	0	0	0	0	Bacteria	Actinobacteriota	Thermoleophilia	Gaiellales	Gaiellaceae	Gaiella	NA
ASV_1608	0	0	0	0	0	0	0	0	0	0	0	0	0.000851238	0	0	0	0	0	0	0	0	0	0	Bacteria	Actinobacteriota	Acidimicrobiia	Microtrichales	NA	NA	NA
ASV_1609	0	0	0	0	0	0	0	0	0	0	0	0	0.000851238	0	0	0	0	0	0	0	0	0	0	Bacteria	Proteobacteria	Gammaproteobacteria	Burkholderiales	Comamonadaceae	NA	NA
ASV_1610	0	0	0	0	0	0	0	0	0	0	0	0	0.000851238	0	0	0	0	0	0	0	0	0	0	Bacteria	Proteobacteria	Alphaproteobacteria	Sphingomonadales	Sphingomonadaceae	Sphingomonas	sediminicola
ASV_1611	0	0	0	0	0	0	0	0	0	0	0	0	0.000851238	0	0	0	0	0	0	0	0	0	0	Bacteria	Actinobacteriota	Thermoleophilia	Solirubrobacterales	67-14	NA	NA
ASV_1612	0	0	0	0	0	0	0	0	0	0	0	0	0	0.0010018	0	0	0	0	0	0	0	0	0	Bacteria	Myxococcota	Polyangia	Polyangiales	Sandaracinaceae	NA	NA
ASV_1613	0	0	0	0	0	0	0	0	0	0	0	0	0	0.0010018	0	0	0	0	0	0	0	0	0	Bacteria	Proteobacteria	Gammaproteobacteria	Burkholderiales	Oxalobacteraceae	Massilia	NA
ASV_1614	0	0	0	0	0	0	0	0	0	0	0	0	0	0.0010018	0	0	0	0	0	0	0	0	0	Bacteria	Desulfobacterota	Desulfobacteria	Desulfobacterales	Desulfosarcinaceae	Sva0081 sediment group	NA
ASV_1615	0	0	0	0	0	0	0	0	0	0	0	0	0	0.0010018	0	0	0	0	0	0	0	0	0	Bacteria	Proteobacteria	Gammaproteobacteria	Burkholderiales	Nitrosomonadaceae	Nitrosospira	NA
ASV_1616	0	0	0	0	0	0	0	0	0	0	0	0	0	0.0010018	0	0	0	0	0	0	0	0	0	Bacteria	Proteobacteria	Alphaproteobacteria	Thalassobaculales	NA	NA	NA
ASV_1617	0	0	0	0	0	0	0	0	0	0	0	0	0	0.0010018	0	0	0	0	0	0	0	0	0	Bacteria	Acidobacteriota	Vicinamibacteria	Vicinamibacterales	NA	NA	NA
ASV_1618	0	0	0	0	0	0	0	0	0	0	0	0	0	0.0010018	0	0	0	0	0	0	0	0	0	Bacteria	Proteobacteria	Gammaproteobacteria	JTB23	NA	NA	NA
ASV_1619	0	0	0	0	0	0	0	0	0	0	0	0	0	0.0010018	0	0	0	0	0	0	0	0	0	Bacteria	Proteobacteria	Gammaproteobacteria	Burkholderiales	Nitrosomonadaceae	MND1	NA
ASV_1620	0	0	0	0	0	0	0	0	0	0	0	0	0	0.0010018	0	0	0	0	0	0	0	0	0	Bacteria	Proteobacteria	Gammaproteobacteria	Burkholderiales	Burkholderiaceae	Polynucleobacter	NA
ASV_1621	0	0	0	0	0	0	0	0	0	0	0	0	0	0	0.00107615	0	0	0	0	0	0	0	0	Bacteria	Desulfobacterota	Desulfobacteria	Desulfobacterales	Desulfosarcinaceae	Sva0081 sediment group	NA
ASV_1622	0	0	0	0	0	0	0	0	0	0	0	0	0	0	0.00107615	0	0	0	0	0	0	0	0	Bacteria	NB1-j	NA	NA	NA	NA	NA
ASV_1623	0	0	0	0	0	0	0	0	0	0	0	0	0	0	0.000731781	0	0	0.000725163	0	0	0	0	0	Bacteria	Desulfobacterota	Desulfobacteria	Desulfobacterales	Desulfosarcinaceae	SEEP-SRB1	NA
ASV_1624	0	0	0	0	0	0	0	0	0	0	0	0	0	0	0.000344367	0	0.000642285	0	0	0	0	0	0	Bacteria	Proteobacteria	Gammaproteobacteria	Cellvibrionales	Spongiibacteraceae	NA	NA
ASV_1625	0	0	0	0	0	0	0	0	0	0	0	0	0	0	0	0.00142743	0	0	0	0	0	0	0	Bacteria	Firmicutes	Clostridia	Lachnospirales	Lachnospiraceae	Lachnospiraceae NK4A136 group	NA
ASV_1626	0	0	0	0	0	0	0	0	0	0	0	0	0	0	0	0.00142743	0	0	0	0	0	0	0	Bacteria	Bacteroidota	Bacteroidia	Bacteroidales	Muribaculaceae	NA	NA
ASV_1627	0	0	0	0	0	0	0	0	0	0	0	0	0	0	0	0.000570972	0	0	0	0	0	0.000626174	0	Bacteria	Planctomycetota	Phycisphaerae	Phycisphaerales	Phycisphaeraceae	Urania-1B-19 marine sediment group	NA
ASV_1628	0	0	0	0	0	0	0	0	0	0	0	0	0	0	0	0	0.000944537	0	0	0	0	0	0	Bacteria	Proteobacteria	Gammaproteobacteria	EPR3968-O8a-Bc78	NA	NA	NA
ASV_1629	0	0	0	0	0	0	0	0	0	0	0	0	0	0	0	0	0.000944537	0	0	0	0	0	0	Bacteria	Bacteroidota	Bacteroidia	Chitinophagales	NA	NA	NA
ASV_1630	0	0	0	0	0	0	0	0	0	0	0	0	0	0	0	0	0.000944537	0	0	0	0	0	0	Bacteria	Verrucomicrobiota	Verrucomicrobiae	Verrucomicrobiales	Rubritaleaceae	Persicirhabdus	NA
ASV_1631	0	0	0	0	0	0	0	0	0	0	0	0	0	0	0	0	0.000944537	0	0	0	0	0	0	Bacteria	Proteobacteria	Alphaproteobacteria	Kiloniellales	Kiloniellaceae	NA	NA
ASV_1632	0	0	0	0	0	0	0	0	0	0	0	0	0	0	0	0	0.000944537	0	0	0	0	0	0	Bacteria	Proteobacteria	Gammaproteobacteria	HOC36	NA	NA	NA
ASV_1633	0	0	0	0	0	0	0	0	0	0	0	0	0	0	0	0	0.000944537	0	0	0	0	0	0	Bacteria	Proteobacteria	Gammaproteobacteria	Alteromonadales	Psychromonadaceae	Psychromonas	NA
ASV_1634	0	0	0	0	0	0	0	0	0	0	0	0	0	0	0	0	0.000944537	0	0	0	0	0	0	Bacteria	Proteobacteria	Gammaproteobacteria	Nitrosococcales	Nitrosococcaceae	CI75cm.2.12	NA
ASV_1635	0	0	0	0	0	0	0	0	0	0	0	0	0	0	0	0	0.000944537	0	0	0	0	0	0	Bacteria	Proteobacteria	Gammaproteobacteria	KI89A clade	NA	NA	NA
ASV_1636	0	0	0	0	0	0	0	0	0	0	0	0	0	0	0	0	0.000944537	0	0	0	0	0	0	Bacteria	Proteobacteria	Gammaproteobacteria	Gammaproteobacteria Incertae Sedis	Unknown Family	NA	NA
ASV_1637	0	0	0	0	0	0	0	0	0	0	0	0	0	0	0	0	0.000944537	0	0	0	0	0	0	Bacteria	Patescibacteria	Saccharimonadia	Saccharimonadales	Saccharimonadaceae	TM7a	NA
ASV_1638	0	0	0	0	0	0	0	0	0	0	0	0	0	0	0	0	0.000944537	0	0	0	0	0	0	Bacteria	Verrucomicrobiota	Chlamydiae	Chlamydiales	Criblamydiaceae	NA	NA
ASV_1639	0	0	0	0	0	0	0	0	0	0	0	0	0	0	0	0	0.000944537	0	0	0	0	0	0	Bacteria	NA	NA	NA	NA	NA	NA
ASV_1640	0	0	0	0	0	0	0	0	0	0	0	0	0	0	0	0	0.000944537	0	0	0	0	0	0	Bacteria	Verrucomicrobiota	Verrucomicrobiae	Verrucomicrobiales	DEV007	NA	NA
ASV_1641	0	0	0	0	0	0	0	0	0	0	0	0	0	0	0	0	0.000944537	0	0	0	0	0	0	Bacteria	Acidobacteriota	Subgroup 26	NA	NA	NA	NA
ASV_1642	0	0	0	0	0	0	0	0	0	0	0	0	0	0	0	0	0.000944537	0	0	0	0	0	0	Bacteria	Acidobacteriota	Thermoanaerobaculia	Thermoanaerobaculales	Thermoanaerobaculaceae	Subgroup 10	NA
ASV_1643	0	0	0	0	0	0	0	0	0	0	0	0	0	0	0	0	0.000831192	0	0	0	0	0	0.000109798	Bacteria	Verrucomicrobiota	Chlamydiae	Chlamydiales	Simkaniaceae	NA	NA
ASV_1644	0	0	0	0	0	0	0	0	0	0	0	0	0	0	0	0	0.000453378	0	0	0	0	0.000542684	0	Bacteria	Proteobacteria	Gammaproteobacteria	Vibrionales	Vibrionaceae	Vibrio	NA
ASV_1645	0	0	0	0	0	0	0	0	0	0	0	0	0	0	0	0	0	0.00226613	0	0	0	0	0	Bacteria	Firmicutes	Clostridia	Oscillospirales	Oscillospiraceae	Colidextribacter	NA
ASV_1646	0	0	0	0	0	0	0	0	0	0	0	0	0	0	0	0	0	0	0.00274695	0	0	0	0	Bacteria	NB1-j	NA	NA	NA	NA	NA
ASV_1647	0	0	0	0	0	0	0	0	0	0	0	0	0	0	0	0	0	0	0	0.00100385	0	0	0	Bacteria	Proteobacteria	Gammaproteobacteria	Steroidobacterales	Woeseiaceae	Woeseia	NA
ASV_1648	0	0	0	0	0	0	0	0	0	0	0	0	0	0	0	0	0	0	0	0.00100385	0	0	0	Bacteria	Acidobacteriota	Thermoanaerobaculia	Thermoanaerobaculales	Thermoanaerobaculaceae	Subgroup 10	NA
ASV_1649	0	0	0	0	0	0	0	0	0	0	0	0	0	0	0	0	0	0	0	0.00100385	0	0	0	Bacteria	Deinococcota	Deinococci	Deinococcales	Deinococcaceae	Deinococcus	NA
ASV_1650	0	0	0	0	0	0	0	0	0	0	0	0	0	0	0	0	0	0	0	0.00100385	0	0	0	Bacteria	Acidobacteriota	Thermoanaerobaculia	Thermoanaerobaculales	Thermoanaerobaculaceae	Subgroup 10	NA
ASV_1651	0	0	0	0	0	0	0	0	0	0	0	0	0	0	0	0	0	0	0	0	0.00120198	0	0	Bacteria	Firmicutes	Bacilli	NA	NA	NA	NA
ASV_1652	0	0	0	0	0	0	0	0	0	0	0	0	0	0	0	0	0	0	0	0	0.00120198	0	0	Bacteria	Bacteroidota	Bacteroidia	Flavobacteriales	Flavobacteriaceae	Psychroserpens	NA
ASV_1653	0	0	0	0	0	0	0	0	0	0	0	0	0	0	0	0	0	0	0	0	0.00120198	0	0	Bacteria	Desulfobacterota	Syntrophobacteria	Syntrophobacterales	NA	NA	NA
ASV_1654	0	0	0	0	0	0	0	0	0	0	0	0	0	0	0	0	0	0	0	0	0	0.00104362	0	Bacteria	Proteobacteria	Gammaproteobacteria	Steroidobacterales	Woeseiaceae	Woeseia	NA
ASV_1655	0	0	0	0	0	0	0	0	0	0	0	0	0	0	0	0	0	0	0	0	0	0.00104362	0	Bacteria	Proteobacteria	Alphaproteobacteria	Defluviicoccales	NA	NA	NA
ASV_1656	0	0	0	0	0	0	0	0	0	0	0	0	0	0	0	0	0	0	0	0	0	0.00104362	0	Bacteria	Gemmatimonadota	BD2-11 terrestrial group	NA	NA	NA	NA
ASV_1657	0	0	0	0	0	0	0	0	0	0	0	0	0	0	0	0	0	0	0	0	0	0.00104362	0	Bacteria	Proteobacteria	Gammaproteobacteria	Gammaproteobacteria Incertae Sedis	Unknown Family	NA	NA
ASV_1658	0	0	0	0	0	0	0	0	0	0	0	0	0	0	0	0	0	0	0	0	0	0.00104362	0	Bacteria	Proteobacteria	Gammaproteobacteria	EPR3968-O8a-Bc78	NA	NA	NA
ASV_1659	0	0	0	0	0	0	0	0	0	0	0	0	0	0	0	0	0	0	0	0	0	0.00104362	0	Bacteria	Campilobacterota	Campylobacteria	Campylobacterales	Arcobacteraceae	Malaciobacter	NA
ASV_1660	0	0	0	0	0	0	0	0	0	0	0	0	0	0	0	0	0	0	0	0	0	0.00104362	0	Bacteria	Proteobacteria	Alphaproteobacteria	Rhizobiales	Beijerinckiaceae	Bosea	NA
ASV_1661	0	0	0	0	0	0	0	0	0	0	0	0	0	0	0	0	0	0	0	0	0	0.00104362	0	Bacteria	Desulfobacterota	Desulfobacteria	Desulfatiglandales	Desulfatiglandaceae	Desulfatiglans	NA
ASV_1662	0	0	0	0	0	0	0	0	0	0	0	0	0	0	0	0	0	0	0	0	0	0.00104362	0	Bacteria	Verrucomicrobiota	Verrucomicrobiae	Verrucomicrobiales	DEV007	NA	NA
ASV_1663	0	0	0	0	0	0	0	0	0	0	0	0	0	0	0	0	0	0	0	0	0	0.00104362	0	Bacteria	Desulfobacterota	Desulfobulbia	Desulfobulbales	Desulfobulbaceae	NA	NA
ASV_1664	0	0	0	0	0	0	0	0	0	0	0	0	0	0	0	0	0	0	0	0	0	0.00104362	0	Bacteria	Gemmatimonadota	PAUC43f marine benthic group	NA	NA	NA	NA
ASV_1665	0	0	0	0	0	0	0	0	0	0	0	0	0	0	0	0	0	0	0	0	0	0.00104362	0	Bacteria	Verrucomicrobiota	Verrucomicrobiae	Verrucomicrobiales	DEV007	NA	NA
ASV_1666	0	0	0	0	0	0	0	0	0	0	0	0	0	0	0	0	0	0	0	0	0	0.00104362	0	Bacteria	Patescibacteria	Saccharimonadia	Saccharimonadales	NA	NA	NA
ASV_1667	0	0	0	0	0	0	0	0	0	0	0	0	0	0	0	0	0	0	0	0	0	0.00104362	0	Bacteria	Acidobacteriota	Thermoanaerobaculia	Thermoanaerobaculales	Thermoanaerobaculaceae	Subgroup 23	NA
ASV_1668	0	0	0	0	0	0	0	0	0	0	0	0	0	0	0	0	0	0	0	0	0	0.00104362	0	Bacteria	Acidobacteriota	Vicinamibacteria	Subgroup 9	NA	NA	NA
ASV_1669	0	0	0	0	0	0	0	0	0	0	0	0	0	0	0	0	0	0	0	0	0	0	0.00091498	Bacteria	Proteobacteria	Gammaproteobacteria	Alteromonadales	Psychromonadaceae	Psychromonas	NA
ASV_1670	0	0	0	0	0	0	0	0	0	0	0	0	0	0	0	0	0	0	0	0	0	0	0.00091498	Bacteria	Desulfobacterota	Desulfobulbia	Desulfobulbales	Desulfocapsaceae	SEEP-SRB4	NA
ASV_1671	0	0	0	0	0	0	0	0	0	0	0	0	0	0	0	0	0	0	0	0	0	0	0.00091498	Bacteria	Proteobacteria	Alphaproteobacteria	Rickettsiales	Mitochondria	NA	NA
ASV_1672	0	0	0	0	0	0	0	0	0	0	0	0	0	0	0	0	0	0	0	0	0	0	0.00091498	Bacteria	Planctomycetota	Phycisphaerae	Phycisphaerales	Phycisphaeraceae	Urania-1B-19 marine sediment group	NA
ASV_1673	0	0	0	0	0	0.000651731	0	0	0	0	0	0	0	0	0	0	0	0	0	0	0	0	0	Bacteria	Proteobacteria	Gammaproteobacteria	Alteromonadales	Moritellaceae	Moritella	NA
ASV_1674	0	0	0	0	0	0.000651731	0	0	0	0	0	0	0	0	0	0	0	0	0	0	0	0	0	Bacteria	Bacteroidota	Bacteroidia	Chitinophagales	Saprospiraceae	Aureispira	NA
ASV_1675	0	0	0	0	0	0	0	0.00074414	0	0	0	0	0	0	0	0	0	0	0	0	0	0	0	Bacteria	Bacteroidota	Bacteroidia	Flavobacteriales	Crocinitomicaceae	Fluviicola	NA
ASV_1676	0	0	0	0	0	0	0	0	0.00051344	0	0	0	0	0	0	0	0	0	0	0.000281079	0	0	0	Bacteria	Firmicutes	Clostridia	Oscillospirales	[Eubacterium] coprostanoligenes group	NA	NA
ASV_1677	0	0	0	0	0	0	0	0	0	0.000108802	0.00086648	0	0	0	0	0	0	0	0	0	0	0	0	Bacteria	Proteobacteria	Alphaproteobacteria	NA	NA	NA	NA
ASV_1678	0	0	0	0	0	0	0	0	0	0	0.000990262	0	0	0	0	0	0	0	0	0	0	0	0	Bacteria	Proteobacteria	Gammaproteobacteria	Gammaproteobacteria Incertae Sedis	Unknown Family	NA	NA
ASV_1679	0	0	0	0	0	0	0	0	0	0	0.000206305	0	0	0	0	0	0	0.000815809	0.00109878	0	0	0	0	Bacteria	Bacteroidota	Bacteroidia	Bacteroidales	Rikenellaceae	Rikenella	NA
ASV_1680	0	0	0	0	0	0	0	0	0	0	0	0.001384	0	0	0	0	0	0	0	0	0	0	0	Bacteria	Patescibacteria	Saccharimonadia	Saccharimonadales	LWQ8	NA	NA
ASV_1681	0	0	0	0	0	0	0	0	0	0	0	0.001384	0	0	0	0	0	0	0	0	0	0	0	Bacteria	Proteobacteria	Gammaproteobacteria	Vibrionales	Vibrionaceae	Photobacterium	NA
ASV_1682	0	0	0	0	0	0	0	0	0	0	0	0	0.000817188	0	0	0	0	0	0	0	0	0	0	Bacteria	Acidobacteriota	Vicinamibacteria	Vicinamibacterales	NA	NA	NA
ASV_1683	0	0	0	0	0	0	0	0	0	0	0	0	0.000817188	0	0	0	0	0	0	0	0	0	0	Bacteria	Desulfobacterota	Desulfuromonadia	NA	NA	NA	NA
ASV_1684	0	0	0	0	0	0	0	0	0	0	0	0	0.000817188	0	0	0	0	0	0	0	0	0	0	Bacteria	Proteobacteria	Gammaproteobacteria	Burkholderiales	Nitrosomonadaceae	MND1	NA
ASV_1685	0	0	0	0	0	0	0	0	0	0	0	0	0.000817188	0	0	0	0	0	0	0	0	0	0	Bacteria	Desulfobacterota	Desulfovibrionia	Desulfovibrionales	Desulfovibrionaceae	Desulfovibrio	NA
ASV_1686	0	0	0	0	0	0	0	0	0	0	0	0	0.000442644	0.000440793	0	0	0	0	0	0	0	0	0	Bacteria	Acidobacteriota	Vicinamibacteria	Vicinamibacterales	NA	NA	NA
ASV_1687	0	0	0	0	0	0	0	0	0	0	0	0	0.000238347	0	0	0	0	0	0.00186793	0	0	0	0	Bacteria	Firmicutes	Clostridia	Peptostreptococcales-Tissierellales	Anaerovoracaceae	[Eubacterium] nodatum group	NA
ASV_1688	0	0	0	0	0	0	0	0	0	0	0	0	0	0.000961731	0	0	0	0	0	0	0	0	0	Bacteria	Proteobacteria	Gammaproteobacteria	Pseudomonadales	Pseudomonadaceae	Pseudomonas	NA
ASV_1689	0	0	0	0	0	0	0	0	0	0	0	0	0	0.000961731	0	0	0	0	0	0	0	0	0	Bacteria	Proteobacteria	Gammaproteobacteria	Pseudomonadales	Moraxellaceae	Acinetobacter	haemolyticus
ASV_1690	0	0	0	0	0	0	0	0	0	0	0	0	0	0.000961731	0	0	0	0	0	0	0	0	0	Bacteria	Proteobacteria	Gammaproteobacteria	Steroidobacterales	Woeseiaceae	NA	NA
ASV_1691	0	0	0	0	0	0	0	0	0	0	0	0	0	0.000961731	0	0	0	0	0	0	0	0	0	Bacteria	Proteobacteria	Alphaproteobacteria	Kiloniellales	Kiloniellaceae	NA	NA
ASV_1692	0	0	0	0	0	0	0	0	0	0	0	0	0	0.000961731	0	0	0	0	0	0	0	0	0	Bacteria	Fibrobacterota	Fibrobacteria	Fibrobacterales	Fibrobacteraceae	NA	NA
ASV_1693	0	0	0	0	0	0	0	0	0	0	0	0	0	0.000961731	0	0	0	0	0	0	0	0	0	Bacteria	Bacteroidota	Ignavibacteria	Ignavibacteriales	PHOS-HE36	NA	NA
ASV_1694	0	0	0	0	0	0	0	0	0	0	0	0	0	0.000961731	0	0	0	0	0	0	0	0	0	Bacteria	Chloroflexi	Dehalococcoidia	SAR202 clade	NA	NA	NA
ASV_1695	0	0	0	0	0	0	0	0	0	0	0	0	0	0	0.0010331	0	0	0	0	0	0	0	0	Bacteria	Proteobacteria	Alphaproteobacteria	Kiloniellales	Kiloniellaceae	NA	NA
ASV_1696	0	0	0	0	0	0	0	0	0	0	0	0	0	0	0.0010331	0	0	0	0	0	0	0	0	Bacteria	Proteobacteria	Gammaproteobacteria	Nitrosococcales	Nitrosococcaceae	AqS1	NA
ASV_1697	0	0	0	0	0	0	0	0	0	0	0	0	0	0	0.0010331	0	0	0	0	0	0	0	0	Bacteria	NB1-j	NA	NA	NA	NA	NA
ASV_1698	0	0	0	0	0	0	0	0	0	0	0	0	0	0	0.0010331	0	0	0	0	0	0	0	0	Bacteria	Myxococcota	Polyangia	Nannocystales	Nannocystaceae	Pseudenhygromyxa	NA
ASV_1699	0	0	0	0	0	0	0	0	0	0	0	0	0	0	0.0010331	0	0	0	0	0	0	0	0	Bacteria	Actinobacteriota	Thermoleophilia	Gaiellales	Gaiellaceae	Gaiella	NA
ASV_1700	0	0	0	0	0	0	0	0	0	0	0	0	0	0	0.0010331	0	0	0	0	0	0	0	0	Bacteria	Gemmatimonadota	PAUC43f marine benthic group	NA	NA	NA	NA
ASV_1701	0	0	0	0	0	0	0	0	0	0	0	0	0	0	0.0010331	0	0	0	0	0	0	0	0	Bacteria	Proteobacteria	Gammaproteobacteria	Oceanospirillales	Nitrincolaceae	Motiliproteus	NA
ASV_1702	0	0	0	0	0	0	0	0	0	0	0	0	0	0	0	0.00137033	0	0	0	0	0	0	0	Bacteria	Firmicutes	Clostridia	Oscillospirales	Butyricicoccaceae	Butyricicoccus	NA
ASV_1703	0	0	0	0	0	0	0	0	0	0	0	0	0	0	0	0	0.000906755	0	0	0	0	0	0	Bacteria	Bacteroidota	Bacteroidia	Bacteroidales	Prevotellaceae	Prevotella	NA
ASV_1704	0	0	0	0	0	0	0	0	0	0	0	0	0	0	0	0	0.000906755	0	0	0	0	0	0	Bacteria	Bacteroidota	Bacteroidia	Cytophagales	Hymenobacteraceae	Pontibacter	NA
ASV_1705	0	0	0	0	0	0	0	0	0	0	0	0	0	0	0	0	0.000906755	0	0	0	0	0	0	Bacteria	Acidobacteriota	Thermoanaerobaculia	Thermoanaerobaculales	Thermoanaerobaculaceae	Subgroup 10	NA
ASV_1706	0	0	0	0	0	0	0	0	0	0	0	0	0	0	0	0	0.000906755	0	0	0	0	0	0	Bacteria	Desulfobacterota	Desulfobacteria	Desulfobacterales	Desulfosarcinaceae	Sva0081 sediment group	NA
ASV_1707	0	0	0	0	0	0	0	0	0	0	0	0	0	0	0	0	0.000906755	0	0	0	0	0	0	Bacteria	Acidobacteriota	Subgroup 22	NA	NA	NA	NA
ASV_1708	0	0	0	0	0	0	0	0	0	0	0	0	0	0	0	0	0.000906755	0	0	0	0	0	0	Bacteria	Bacteroidota	Bacteroidia	Flavobacteriales	Flavobacteriaceae	Aquibacter	NA
ASV_1709	0	0	0	0	0	0	0	0	0	0	0	0	0	0	0	0	0.000906755	0	0	0	0	0	0	Bacteria	Desulfobacterota	Desulfobulbia	Desulfobulbales	Desulfocapsaceae	Desulfocapsa	NA
ASV_1710	0	0	0	0	0	0	0	0	0	0	0	0	0	0	0	0	0.000906755	0	0	0	0	0	0	Bacteria	Planctomycetota	Phycisphaerae	Phycisphaerales	Phycisphaeraceae	Urania-1B-19 marine sediment group	NA
ASV_1711	0	0	0	0	0	0	0	0	0	0	0	0	0	0	0	0	0.000906755	0	0	0	0	0	0	Bacteria	NB1-j	NA	NA	NA	NA	NA
ASV_1712	0	0	0	0	0	0	0	0	0	0	0	0	0	0	0	0	0.000906755	0	0	0	0	0	0	Bacteria	Desulfobacterota	Desulfobacteria	Desulfatiglandales	Desulfatiglandaceae	Desulfatiglans	NA
ASV_1713	0	0	0	0	0	0	0	0	0	0	0	0	0	0	0	0	0.000906755	0	0	0	0	0	0	Bacteria	Proteobacteria	Alphaproteobacteria	Holosporales	Holosporaceae	NA	NA
ASV_1714	0	0	0	0	0	0	0	0	0	0	0	0	0	0	0	0	0.000906755	0	0	0	0	0	0	Bacteria	Bacteroidota	Bacteroidia	Flavobacteriales	Flavobacteriaceae	Aquibacter	NA
ASV_1715	0	0	0	0	0	0	0	0	0	0	0	0	0	0	0	0	0.000302252	0	0.00142841	0	0.000144238	0	0	Bacteria	Cyanobacteria	Cyanobacteriia	Chloroplast	NA	NA	NA
ASV_1716	0	0	0	0	0	0	0	0	0	0	0	0	0	0	0	0	0	0.00217549	0	0	0	0	0	Bacteria	Proteobacteria	Gammaproteobacteria	Oceanospirillales	Endozoicomonadaceae	Endozoicomonas	NA
ASV_1717	0	0	0	0	0	0	0	0	0	0	0	0	0	0	0	0	0	0.00217549	0	0	0	0	0	Bacteria	Desulfobacterota	Desulfobulbia	Desulfobulbales	Desulfobulbaceae	NA	NA
ASV_1718	0	0	0	0	0	0	0	0	0	0	0	0	0	0	0	0	0	0	0.00263707	0	0	0	0	Bacteria	Proteobacteria	Gammaproteobacteria	Cellvibrionales	Spongiibacteraceae	BD1-7 clade	NA
ASV_1719	0	0	0	0	0	0	0	0	0	0	0	0	0	0	0	0	0	0	0.00263707	0	0	0	0	Bacteria	Proteobacteria	Gammaproteobacteria	Alteromonadales	Pseudoalteromonadaceae	Pseudoalteromonas	NA
ASV_1720	0	0	0	0	0	0	0	0	0	0	0	0	0	0	0	0	0	0	0	0.000963701	0	0	0	Bacteria	Chloroflexi	Dehalococcoidia	SAR202 clade	NA	NA	NA
ASV_1721	0	0	0	0	0	0	0	0	0	0	0	0	0	0	0	0	0	0	0	0.000963701	0	0	0	Bacteria	Proteobacteria	Gammaproteobacteria	Burkholderiales	Comamonadaceae	Pelomonas	puraquae
ASV_1722	0	0	0	0	0	0	0	0	0	0	0	0	0	0	0	0	0	0	0	0.000963701	0	0	0	Bacteria	Nitrospirota	Thermodesulfovibrionia	NA	NA	NA	NA
ASV_1723	0	0	0	0	0	0	0	0	0	0	0	0	0	0	0	0	0	0	0	0.000963701	0	0	0	Bacteria	Proteobacteria	Gammaproteobacteria	Vibrionales	Vibrionaceae	Vibrio	NA
ASV_1724	0	0	0	0	0	0	0	0	0	0	0	0	0	0	0	0	0	0	0	0	0.0011539	0	0	Bacteria	Proteobacteria	Gammaproteobacteria	Vibrionales	Vibrionaceae	Photobacterium	NA
ASV_1725	0	0	0	0	0	0	0	0	0	0	0	0	0	0	0	0	0	0	0	0	0	0.00100188	0	Bacteria	Patescibacteria	Dojkabacteria	NA	NA	NA	NA
ASV_1726	0	0	0	0	0	0	0	0	0	0	0	0	0	0	0	0	0	0	0	0	0	0.00100188	0	Bacteria	Proteobacteria	Gammaproteobacteria	Thiohalorhabdales	Thiohalorhabdaceae	NA	NA
ASV_1727	0	0	0	0	0	0	0	0	0	0	0	0	0	0	0	0	0	0	0	0	0	0.00100188	0	Bacteria	Latescibacterota	NA	NA	NA	NA	NA
ASV_1728	0	0	0	0	0	0	0	0	0	0	0	0	0	0	0	0	0	0	0	0	0	0.00100188	0	Bacteria	Acidobacteriota	Thermoanaerobaculia	Thermoanaerobaculales	Thermoanaerobaculaceae	Subgroup 10	NA
ASV_1729	0	0	0	0	0	0	0	0	0	0	0	0	0	0	0	0	0	0	0	0	0	0.00100188	0	Bacteria	Planctomycetota	Phycisphaerae	Phycisphaerales	Phycisphaeraceae	Urania-1B-19 marine sediment group	NA
ASV_1730	0	0	0	0	0	0	0	0	0	0	0	0	0	0	0	0	0	0	0	0	0	0.00100188	0	Bacteria	Gemmatimonadota	Gemmatimonadetes	Gemmatimonadales	Gemmatimonadaceae	NA	NA
ASV_1731	0	0	0	0	0	0	0	0	0	0	0	0	0	0	0	0	0	0	0	0	0	0.00100188	0	Bacteria	Chloroflexi	KD4-96	NA	NA	NA	NA
ASV_1732	0	0	0	0	0	0	0	0	0	0	0	0	0	0	0	0	0	0	0	0	0	0	0.000878381	Bacteria	Desulfobacterota	Desulfobacteria	Desulfobacterales	Desulfosarcinaceae	Sva0081 sediment group	NA
ASV_1733	0	0	0	0	0	0	0	0	0	0	0	0	0	0	0	0	0	0	0	0	0	0	0.000878381	Bacteria	Proteobacteria	Gammaproteobacteria	Pseudomonadales	Moraxellaceae	Acinetobacter	NA
ASV_1734	0	0	0	0	0	0.000624576	0	0	0	0	0	0	0	0	0	0	0	0	0	0	0	0	0	Bacteria	Proteobacteria	Gammaproteobacteria	B2M28	NA	NA	NA
ASV_1735	0	0	0.000133245	0	0	2.71555e-05	0	0	0	0	0	0	0	0	0	0	0	0.00135968	0	0.000120463	4.80792e-05	0	0	Bacteria	Proteobacteria	Gammaproteobacteria	Vibrionales	Vibrionaceae	Photobacterium	NA
ASV_1736	0	0	0	0	0	0	0.000858786	0	0	0	0	0	0	0	0	0	0	0	0	0	0	0	0	Bacteria	Planctomycetota	Phycisphaerae	Phycisphaerales	Phycisphaeraceae	Urania-1B-19 marine sediment group	NA
ASV_1737	0	0	0	0	0	0	0	0.000465087	0.000241619	0	0	0	0	0	0	0	0	0	0	0	0	0	0	Bacteria	Bdellovibrionota	Bdellovibrionia	Bacteriovoracales	Bacteriovoracaceae	Halobacteriovorax	NA
ASV_1738	0	0	0	0	0	0	0	0	0.000694654	0	0	0	0	0	0	0	0	0	0	0	0	0	0	Bacteria	Firmicutes	Clostridia	Lachnospirales	Lachnospiraceae	Coprococcus	eutactus
ASV_1739	0	0.000800195	0	0	0	0	0	0	0	0	0	0	0	0	0	0	0	0	0	0	0	0	0	Bacteria	Bacteroidota	Bacteroidia	Flavobacteriales	Flavobacteriaceae	Aurantivirga	NA
ASV_1740	0	0	0	0	0	0	0	0	0	0.000834149	0	0	0	0	0	0	0	0	0	0	0	0	0	Bacteria	Proteobacteria	Gammaproteobacteria	Gammaproteobacteria Incertae Sedis	Unknown Family	NA	NA
ASV_1741	0	0	0	0	0	0	0	0	0	0	0.000949001	0	0	0	0	0	0	0	0	0	0	0	0	Bacteria	Proteobacteria	Alphaproteobacteria	Rhodobacterales	Rhodobacteraceae	Tateyamaria	pelophila
ASV_1742	0	0	0	0	0	0	0	0	0	0	0.000949001	0	0	0	0	0	0	0	0	0	0	0	0	Bacteria	Proteobacteria	Gammaproteobacteria	Burkholderiales	Nitrosomonadaceae	MND1	NA
ASV_1743	0	0	0	0	0	0	0	0	0	0	0.000949001	0	0	0	0	0	0	0	0	0	0	0	0	Bacteria	Myxococcota	Polyangia	Haliangiales	Haliangiaceae	Haliangium	NA
ASV_1744	0	0	0	0	0	0	0	0	0	0	0.000949001	0	0	0	0	0	0	0	0	0	0	0	0	Bacteria	Firmicutes	Clostridia	Lachnospirales	Lachnospiraceae	Lachnospiraceae NK4A136 group	NA
ASV_1745	0	0	0	0	0	0	0	0	0	0	0.000495131	0	0.000136198	0.000280505	0	0	0	0	0	0	0	0	0	Bacteria	Acidobacteriota	Vicinamibacteria	Subgroup 17	NA	NA	NA
ASV_1746	0	0	0	0	0	0	0	0	0	0	0.000288827	0	0	0	0	0	0	0	0	0	0	0	0.000585587	Bacteria	Proteobacteria	Gammaproteobacteria	Vibrionales	Vibrionaceae	Vibrio	parahaemolyticus
ASV_1747	0	0	0	0	0	0	0	0	0	0	0	0.00132634	0	0	0	0	0	0	0	0	0	0	0	Bacteria	Actinobacteriota	Actinobacteria	Actinomycetales	Actinomycetaceae	Actinomyces	naeslundii
ASV_1748	0	0	0	0	0	0	0	0	0	0	0	0	0.000783139	0	0	0	0	0	0	0	0	0	0	Bacteria	Desulfobacterota	Desulfuromonadia	Desulfuromonadaceae	NA	NA	NA
ASV_1749	0	0	0	0	0	0	0	0	0	0	0	0	0.000783139	0	0	0	0	0	0	0	0	0	0	Bacteria	Proteobacteria	Gammaproteobacteria	Steroidobacterales	Steroidobacteraceae	NA	NA
ASV_1750	0	0	0	0	0	0	0	0	0	0	0	0	0.000783139	0	0	0	0	0	0	0	0	0	0	Bacteria	Chloroflexi	JG30-KF-CM66	NA	NA	NA	NA
ASV_1751	0	0	0	0	0	0	0	0	0	0	0	0	0.000476693	0.000360649	0	0	0	0	0	0	0	0	0	Bacteria	Proteobacteria	Alphaproteobacteria	Caulobacterales	Hyphomonadaceae	SWB02	NA
ASV_1752	0	0	0	0	0	0	0	0	0	0	0	0	0	0.000921659	0	0	0	0	0	0	0	0	0	Bacteria	Verrucomicrobiota	Verrucomicrobiae	Opitutales	Opitutaceae	Cephaloticoccus	NA
ASV_1753	0	0	0	0	0	0	0	0	0	0	0	0	0	0.000921659	0	0	0	0	0	0	0	0	0	Bacteria	Gemmatimonadota	BD2-11 terrestrial group	NA	NA	NA	NA
ASV_1754	0	0	0	0	0	0	0	0	0	0	0	0	0	0.000921659	0	0	0	0	0	0	0	0	0	Bacteria	Proteobacteria	Alphaproteobacteria	Rhizobiales	Methyloligellaceae	NA	NA
ASV_1755	0	0	0	0	0	0	0	0	0	0	0	0	0	0.000921659	0	0	0	0	0	0	0	0	0	Bacteria	Proteobacteria	Gammaproteobacteria	Burkholderiales	Oxalobacteraceae	Herbaspirillum	rubrisubalbicans
ASV_1756	0	0	0	0	0	0	0	0	0	0	0	0	0	0.000921659	0	0	0	0	0	0	0	0	0	Bacteria	Planctomycetota	Phycisphaerae	Phycisphaerales	Phycisphaeraceae	Urania-1B-19 marine sediment group	NA
ASV_1757	0	0	0	0	0	0	0	0	0	0	0	0	0	0.000921659	0	0	0	0	0	0	0	0	0	Bacteria	Actinobacteriota	Thermoleophilia	Solirubrobacterales	67-14	NA	NA
ASV_1758	0	0	0	0	0	0	0	0	0	0	0	0	0	0.000921659	0	0	0	0	0	0	0	0	0	Bacteria	Proteobacteria	Alphaproteobacteria	Thalassobaculales	NA	NA	NA
ASV_1759	0	0	0	0	0	0	0	0	0	0	0	0	0	0.000921659	0	0	0	0	0	0	0	0	0	Bacteria	Bacteroidota	Bacteroidia	Chitinophagales	Saprospiraceae	NA	NA
ASV_1760	0	0	0	0	0	0	0	0	0	0	0	0	0	0.000921659	0	0	0	0	0	0	0	0	0	Bacteria	Gemmatimonadota	Gemmatimonadetes	Gemmatimonadales	Gemmatimonadaceae	NA	NA
ASV_1761	0	0	0	0	0	0	0	0	0	0	0	0	0	0.000921659	0	0	0	0	0	0	0	0	0	Bacteria	Nitrospirota	Nitrospiria	Nitrospirales	Nitrospiraceae	Nitrospira	NA
ASV_1762	0	0	0	0	0	0	0	0	0	0	0	0	0	0.000921659	0	0	0	0	0	0	0	0	0	Bacteria	Actinobacteriota	Acidimicrobiia	Microtrichales	Ilumatobacteraceae	Ilumatobacter	NA
ASV_1763	0	0	0	0	0	0	0	0	0	0	0	0	0	0.000921659	0	0	0	0	0	0	0	0	0	Bacteria	Actinobacteriota	Acidimicrobiia	Microtrichales	Ilumatobacteraceae	Ilumatobacter	NA
ASV_1764	0	0	0	0	0	0	0	0	0	0	0	0	0	0.000921659	0	0	0	0	0	0	0	0	0	Bacteria	Acidobacteriota	Subgroup 22	NA	NA	NA	NA
ASV_1765	0	0	0	0	0	0	0	0	0	0	0	0	0	0.000921659	0	0	0	0	0	0	0	0	0	Bacteria	Planctomycetota	OM190	NA	NA	NA	NA
ASV_1766	0	0	0	0	0	0	0	0	0	0	0	0	0	0.000921659	0	0	0	0	0	0	0	0	0	Bacteria	Proteobacteria	Gammaproteobacteria	Steroidobacterales	Woeseiaceae	Woeseia	NA
ASV_1767	0	0	0	0	0	0	0	0	0	0	0	0	0	0.000921659	0	0	0	0	0	0	0	0	0	Bacteria	Nitrospirota	Nitrospiria	Nitrospirales	Nitrospiraceae	Nitrospira	NA
ASV_1768	0	0	0	0	0	0	0	0	0	0	0	0	0	0.000400721	0	0	0	0	0	0	0.00062503	0	0	Bacteria	Proteobacteria	Gammaproteobacteria	Oceanospirillales	Kangiellaceae	Aliikangiella	NA
ASV_1769	0	0	0	0	0	0	0	0	0	0	0	0	0	0.000320577	0	0.000285486	0	0.000906454	0	0	0	0	0	Bacteria	Bacteroidota	Bacteroidia	Bacteroidales	Bacteroidaceae	Bacteroides	acidifaciens
ASV_1770	0	0	0	0	0	0	0	0	0	0	0	0	0	0	0.000990056	0	0	0	0	0	0	0	0	Bacteria	NB1-j	NA	NA	NA	NA	NA
ASV_1771	0	0	0	0	0	0	0	0	0	0	0	0	0	0	0.000990056	0	0	0	0	0	0	0	0	Bacteria	Acidobacteriota	Subgroup 22	NA	NA	NA	NA
ASV_1772	0	0	0	0	0	0	0	0	0	0	0	0	0	0	0.000990056	0	0	0	0	0	0	0	0	Bacteria	Proteobacteria	Gammaproteobacteria	Gammaproteobacteria Incertae Sedis	Unknown Family	NA	NA
ASV_1773	0	0	0	0	0	0	0	0	0	0	0	0	0	0	0.000990056	0	0	0	0	0	0	0	0	Bacteria	Campilobacterota	Campylobacteria	Campylobacterales	Sulfurimonadaceae	Sulfurimonas	NA
ASV_1774	0	0	0	0	0	0	0	0	0	0	0	0	0	0	0.000990056	0	0	0	0	0	0	0	0	Bacteria	Proteobacteria	Alphaproteobacteria	NA	NA	NA	NA
ASV_1775	0	0	0	0	0	0	0	0	0	0	0	0	0	0	0.000473505	0	0	0	0	0.00048185	0	0	0	Bacteria	Proteobacteria	Alphaproteobacteria	Rhizobiales	Xanthobacteraceae	Bradyrhizobium	NA
ASV_1776	0	0	0	0	0	0	0	0	0	0	0	0	0	0	0.000172184	0	0	0	0	0	0	0	0.000695385	Bacteria	Gemmatimonadota	PAUC43f marine benthic group	NA	NA	NA	NA
ASV_1777	0	0	0	0	0	0	0	0	0	0	0	0	0	0	0	0.00131324	0	0	0	0	0	0	0	Bacteria	Firmicutes	Clostridia	Lachnospirales	Lachnospiraceae	Lachnospiraceae NK4A136 group	NA
ASV_1778	0	0	0	0	0	0	0	0	0	0	0	0	0	0	0	0.000913555	0	0	0.000769146	0	0	0	0	Bacteria	Firmicutes	Clostridia	Oscillospirales	Ruminococcaceae	Paludicola	NA
ASV_1779	0	0	0	0	0	0	0	0	0	0	0	0	0	0	0	0	0.000868974	0	0	0	0	0	0	Bacteria	NA	NA	NA	NA	NA	NA
ASV_1780	0	0	0	0	0	0	0	0	0	0	0	0	0	0	0	0	0.000868974	0	0	0	0	0	0	Bacteria	Proteobacteria	Alphaproteobacteria	Reyranellales	Reyranellaceae	Reyranella	NA
ASV_1781	0	0	0	0	0	0	0	0	0	0	0	0	0	0	0	0	0.000868974	0	0	0	0	0	0	Bacteria	Actinobacteriota	Thermoleophilia	Gaiellales	NA	NA	NA
ASV_1782	0	0	0	0	0	0	0	0	0	0	0	0	0	0	0	0	0.000868974	0	0	0	0	0	0	Bacteria	Acidobacteriota	Subgroup 22	NA	NA	NA	NA
ASV_1783	0	0	0	0	0	0	0	0	0	0	0	0	0	0	0	0	0.000868974	0	0	0	0	0	0	Bacteria	Planctomycetota	Phycisphaerae	Phycisphaerales	Phycisphaeraceae	SM1A02	NA
ASV_1784	0	0	0	0	0	0	0	0	0	0	0	0	0	0	0	0	0.000868974	0	0	0	0	0	0	Bacteria	Desulfobacterota	Desulfobulbia	Desulfobulbales	NA	NA	NA
ASV_1785	0	0	0	0	0	0	0	0	0	0	0	0	0	0	0	0	0.000868974	0	0	0	0	0	0	Bacteria	Desulfobacterota	Desulfobacteria	Desulfobacterales	Desulfosarcinaceae	Sva0081 sediment group	NA
ASV_1786	0	0	0	0	0	0	0	0	0	0	0	0	0	0	0	0	0.000868974	0	0	0	0	0	0	Bacteria	Proteobacteria	Alphaproteobacteria	Rhodobacterales	Rhodobacteraceae	Boseongicola	NA
ASV_1787	0	0	0	0	0	0	0	0	0	0	0	0	0	0	0	0	0.000868974	0	0	0	0	0	0	Bacteria	Chloroflexi	Anaerolineae	Ardenticatenales	NA	NA	NA
ASV_1788	0	0	0	0	0	0	0	0	0	0	0	0	0	0	0	0	0.000868974	0	0	0	0	0	0	Bacteria	Planctomycetota	Phycisphaerae	Phycisphaerales	Phycisphaeraceae	Urania-1B-19 marine sediment group	NA
ASV_1789	0	0	0	0	0	0	0	0	0	0	0	0	0	0	0	0	0.000491159	0	0	0	0	0	0.000365992	Bacteria	NB1-j	NA	NA	NA	NA	NA
ASV_1790	0	0	0	0	0	0	0	0	0	0	0	0	0	0	0	0	0.000377815	0	0.00142841	0	0	0	0	Bacteria	Desulfobacterota	Desulfobulbia	Desulfobulbales	Desulfocapsaceae	NA	NA
ASV_1791	0	0	0	0	0	0	0	0	0	0	0	0	0	0	0	0	0	0.00208484	0	0	0	0	0	Bacteria	Firmicutes	Clostridia	Lachnospirales	Lachnospiraceae	NA	NA
ASV_1792	0	0	0	0	0	0	0	0	0	0	0	0	0	0	0	0	0	0	0.00252719	0	0	0	0	Bacteria	Bacteroidota	Bacteroidia	Bacteroidales	Muribaculaceae	NA	NA
ASV_1793	0	0	0	0	0	0	0	0	0	0	0	0	0	0	0	0	0	0	0.00252719	0	0	0	0	Bacteria	Proteobacteria	Gammaproteobacteria	Alteromonadales	Colwelliaceae	Thalassotalea	NA
ASV_1794	0	0	0	0	0	0	0	0	0	0	0	0	0	0	0	0	0	0	0.00252719	0	0	0	0	Bacteria	Proteobacteria	Gammaproteobacteria	Steroidobacterales	Woeseiaceae	Woeseia	NA
ASV_1795	0	0	0	0	0	0	0	0	0	0	0	0	0	0	0	0	0	0	0	0.000923546	0	0	0	Bacteria	Actinobacteriota	Acidimicrobiia	Actinomarinales	NA	NA	NA
ASV_1796	0	0	0	0	0	0	0	0	0	0	0	0	0	0	0	0	0	0	0	0.000923546	0	0	0	Bacteria	Proteobacteria	Gammaproteobacteria	Vibrionales	Vibrionaceae	Vibrio	NA
ASV_1797	0	0	0	0	0	0	0	0	0	0	0	0	0	0	0	0	0	0	0	0.000923546	0	0	0	Bacteria	Desulfobacterota	Desulfobulbia	Desulfobulbales	Desulfocapsaceae	NA	NA
ASV_1798	0	0	0	0	0	0	0	0	0	0	0	0	0	0	0	0	0	0	0	0.000923546	0	0	0	Bacteria	Proteobacteria	Gammaproteobacteria	Pseudomonadales	Moraxellaceae	Acinetobacter	NA
ASV_1799	0	0	0	0	0	0	0	0	0	0	0	0	0	0	0	0	0	0	0	0.000923546	0	0	0	Bacteria	Desulfobacterota	Desulfobacteria	Desulfobacterales	Desulfosarcinaceae	Sva0081 sediment group	NA
ASV_1800	0	0	0	0	0	0	0	0	0	0	0	0	0	0	0	0	0	0	0	0.000923546	0	0	0	Bacteria	Proteobacteria	Gammaproteobacteria	Oceanospirillales	Saccharospirillaceae	Reinekea	NA
ASV_1801	0	0	0	0	0	0	0	0	0	0	0	0	0	0	0	0	0	0	0	0.000923546	0	0	0	Bacteria	Bacteroidota	Bacteroidia	Flavobacteriales	Flavobacteriaceae	NA	NA
ASV_1802	0	0	0	0	0	0	0	0	0	0	0	0	0	0	0	0	0	0	0	0	0.00110582	0	0	Bacteria	Bacteroidota	Bacteroidia	Flavobacteriales	Flavobacteriaceae	Polaribacter	NA
ASV_1803	0	0	0	0	0	0	0	0	0	0	0	0	0	0	0	0	0	0	0	0	0	0.000960134	0	Bacteria	Deinococcota	Deinococci	Deinococcales	Deinococcaceae	Deinococcus	radiodurans
ASV_1804	0	0	0	0	0	0	0	0	0	0	0	0	0	0	0	0	0	0	0	0	0	0.000960134	0	Bacteria	Planctomycetota	Phycisphaerae	Phycisphaerales	Phycisphaeraceae	Urania-1B-19 marine sediment group	NA
ASV_1805	0	0	0	0	0	0	0	0	0	0	0	0	0	0	0	0	0	0	0	0	0	0.000960134	0	Bacteria	Proteobacteria	Alphaproteobacteria	Rickettsiales	Mitochondria	NA	NA
ASV_1806	0	0	0	0	0	0	0	0	0	0	0	0	0	0	0	0	0	0	0	0	0	0.000960134	0	Bacteria	Chloroflexi	JG30-KF-CM66	NA	NA	NA	NA
ASV_1807	0	0	0	0	0	0	0	0	0	0	0	0	0	0	0	0	0	0	0	0	0	0.000960134	0	Bacteria	Proteobacteria	Alphaproteobacteria	Rhizobiales	Rhizobiaceae	Pseudahrensia	NA
ASV_1808	0	0	0	0	0	0	0	0	0	0	0	0	0	0	0	0	0	0	0	0	0	0.000960134	0	Bacteria	Acidobacteriota	Thermoanaerobaculia	Thermoanaerobaculales	Thermoanaerobaculaceae	Subgroup 10	NA
ASV_1809	0	0	0	0	0	0	0	0	0	0	0	0	0	0	0	0	0	0	0	0	0	0.000960134	0	Bacteria	Proteobacteria	Alphaproteobacteria	Rhodobacterales	Rhodobacteraceae	Pacificibacter	NA
ASV_1810	0	0	0	0	0	0	0	0	0	0	0	0	0	0	0	0	0	0	0	0	0	0.000960134	0	Bacteria	Proteobacteria	Gammaproteobacteria	Gammaproteobacteria Incertae Sedis	Unknown Family	NA	NA
ASV_1811	0	0	0	0	0	0	0	0	0	0	0	0	0	0	0	0	0	0	0	0	0	0.000960134	0	Bacteria	Proteobacteria	Alphaproteobacteria	Rhodobacterales	Rhodobacteraceae	Sedimentitalea	NA
ASV_1812	0	0	0	0	0	0	0	0	0	0	0	0	0	0	0	0	0	0	0	0	0	0.000960134	0	Bacteria	Proteobacteria	Alphaproteobacteria	Tistrellales	Geminicoccaceae	NA	NA
ASV_1813	0	0	0	0	0	0	0	0	0	0	0	0	0	0	0	0	0	0	0	0	0	0.000960134	0	Bacteria	Actinobacteriota	Acidimicrobiia	Microtrichales	Microtrichaceae	NA	NA
ASV_1814	0	0	0	0	0	0	0	0	0	0	0	0	0	0	0	0	0	0	0	0	0	0.000960134	0	Bacteria	Bacteroidota	Bacteroidia	Bacteroidales	Prolixibacteraceae	NA	NA
ASV_1815	0	0	0	0	0	0	0	0	0	0	0	0	0	0	0	0	0	0	0	0	0	0.000960134	0	Bacteria	Desulfobacterota	Desulfobacteria	Desulfobacterales	Desulfosarcinaceae	Sva0081 sediment group	NA
ASV_1816	0	0	0	0	0	0	0	0	0	0	0	0	0	0	0	0	0	0	0	0	0	0	0.000841782	Bacteria	Proteobacteria	Gammaproteobacteria	Steroidobacterales	Woeseiaceae	Woeseia	NA
ASV_1817	0	0	0	0	0	0	0	0	0	0	0	0	0	0	0	0	0	0	0	0	0	0	0.000841782	Bacteria	Proteobacteria	Gammaproteobacteria	Steroidobacterales	Woeseiaceae	Woeseia	NA
ASV_1818	0	0	0	0	0	0	0	0	0	0	0	0	0	0	0	0	0	0	0	0	0	0	0.000841782	Bacteria	Cyanobacteria	Cyanobacteriia	Chloroplast	NA	NA	NA
ASV_1819	0	0	0	0	0	0	0	0	0	0	0	0	0	0	0	0	0	0	0	0	0	0	0.000841782	Bacteria	NB1-j	NA	NA	NA	NA	NA
ASV_1820	0	0	0	0	0	0	0	0	0	0	0	0	0	0	0	0	0	0	0	0	0	0	0.000841782	Bacteria	NB1-j	NA	NA	NA	NA	NA
ASV_1821	0	0	0	0	0	0	0	0	0	0	0	0	0	0	0	0	0	0	0	0	0	0	0.000841782	Bacteria	Acidobacteriota	Subgroup 26	NA	NA	NA	NA
ASV_1822	0	0	0	0	0	0	0	0	0	0	0	0	0	0	0	0	0	0	0	0	0	0	0.000841782	Bacteria	Fusobacteriota	Fusobacteriia	Fusobacteriales	Leptotrichiaceae	Hypnocyclicus	NA
ASV_1823	0	0	0	0	0	0.00059742	0	0	0	0	0	0	0	0	0	0	0	0	0	0	0	0	0	Bacteria	Proteobacteria	Gammaproteobacteria	Vibrionales	Vibrionaceae	Vibrio	NA
ASV_1824	0	0	0	0	0	0.00059742	0	0	0	0	0	0	0	0	0	0	0	0	0	0	0	0	0	Bacteria	Bacteroidota	Bacteroidia	Flavobacteriales	Flavobacteriaceae	Tenacibaculum	NA
ASV_1825	0	0	0	0	0	0.00059742	0	0	0	0	0	0	0	0	0	0	0	0	0	0	0	0	0	Bacteria	Bacteroidota	Ignavibacteria	Ignavibacteriales	PHOS-HE36	NA	NA
ASV_1826	0	0	0	0	0	0	0.000821447	0	0	0	0	0	0	0	0	0	0	0	0	0	0	0	0	Bacteria	Proteobacteria	Gammaproteobacteria	Vibrionales	Vibrionaceae	Vibrio	NA
ASV_1827	0	0	0	0	0	0	0	0	0.000664452	0	0	0	0	0	0	0	0	0	0	0	0	0	0	Bacteria	Proteobacteria	Gammaproteobacteria	Oceanospirillales	Saccharospirillaceae	Oleispira	NA
ASV_1828	0	0	0	0	0	0	0	0	0.000664452	0	0	0	0	0	0	0	0	0	0	0	0	0	0	Bacteria	Gemmatimonadota	BD2-11 terrestrial group	NA	NA	NA	NA
ASV_1829	0	0	0	0.000401917	0	0	0	0	0.000271821	0	0	0	0	0	0	0	0	0	0	0	0	0	0	Bacteria	Proteobacteria	Gammaproteobacteria	Nitrosococcales	Methylophagaceae	NA	NA
ASV_1830	0	0	0	0	0.000637146	0	0	0	0	0	0	0	0	0	0	0	0	0	0	0	0	0	0	Bacteria	Bacteroidota	Bacteroidia	Flavobacteriales	Crocinitomicaceae	Crocinitomix	NA
ASV_1831	0	0	0	0	0	0	0	0	0	0.000797882	0	0	0	0	0	0	0	0	0	0	0	0	0	Bacteria	NB1-j	NA	NA	NA	NA	NA
ASV_1832	0	0	0	0	0	0	0	0	0	0	0.000907741	0	0	0	0	0	0	0	0	0	0	0	0	Bacteria	Proteobacteria	Gammaproteobacteria	Vibrionales	Vibrionaceae	Vibrio	nereis
ASV_1833	0	0	0	0	0	0	0	0	0	0	0.000907741	0	0	0	0	0	0	0	0	0	0	0	0	Bacteria	Acidobacteriota	Thermoanaerobaculia	Thermoanaerobaculales	Thermoanaerobaculaceae	Subgroup 23	NA
ASV_1834	0	0	0	0	0	0	0	0	0	0	0	0.00126867	0	0	0	0	0	0	0	0	0	0	0	Bacteria	Proteobacteria	Gammaproteobacteria	Vibrionales	Vibrionaceae	Aliivibrio	NA
ASV_1835	0	0	0	0	0	0	0	0	0	0	0	0	0.000749089	0	0	0	0	0	0	0	0	0	0	Bacteria	Planctomycetota	Phycisphaerae	Phycisphaerales	Phycisphaeraceae	Urania-1B-19 marine sediment group	NA
ASV_1836	0	0	0	0	0	0	0	0	0	0	0	0	0.000749089	0	0	0	0	0	0	0	0	0	0	Bacteria	Actinobacteriota	Actinobacteria	Propionibacteriales	Nocardioidaceae	Nocardioides	NA
ASV_1837	0	0	0	0	0	0	0	0	0	0	0	0	0.000749089	0	0	0	0	0	0	0	0	0	0	Bacteria	Latescibacterota	NA	NA	NA	NA	NA
ASV_1838	0	0	0	0	0	0	0	0	0	0	0	0	0.000749089	0	0	0	0	0	0	0	0	0	0	Bacteria	Chloroflexi	Dehalococcoidia	SAR202 clade	NA	NA	NA
ASV_1839	0	0	0	0	0	0	0	0	0	0	0	0	0	0.000881587	0	0	0	0	0	0	0	0	0	Bacteria	Proteobacteria	Gammaproteobacteria	Alteromonadales	Colwelliaceae	Colwellia	NA
ASV_1840	0	0	0	0	0	0	0	0	0	0	0	0	0	0.000881587	0	0	0	0	0	0	0	0	0	Bacteria	Acidobacteriota	Blastocatellia	Pyrinomonadales	Pyrinomonadaceae	RB41	NA
ASV_1841	0	0	0	0	0	0	0	0	0	0	0	0	0	0.000881587	0	0	0	0	0	0	0	0	0	Bacteria	NB1-j	NA	NA	NA	NA	NA
ASV_1842	0	0	0	0	0	0	0	0	0	0	0	0	0	0.000881587	0	0	0	0	0	0	0	0	0	Bacteria	Bacteroidota	Bacteroidia	Cytophagales	Cyclobacteriaceae	NA	NA
ASV_1843	0	0	0	0	0	0	0	0	0	0	0	0	0	0.000881587	0	0	0	0	0	0	0	0	0	Bacteria	Proteobacteria	Gammaproteobacteria	Cellvibrionales	Cellvibrionaceae	NA	NA
ASV_1844	0	0	0	0	0	0	0	0	0	0	0	0	0	0.000881587	0	0	0	0	0	0	0	0	0	Bacteria	Proteobacteria	Gammaproteobacteria	Gammaproteobacteria Incertae Sedis	Unknown Family	NA	NA
ASV_1845	0	0	0	0	0	0	0	0	0	0	0	0	0	0.000881587	0	0	0	0	0	0	0	0	0	Bacteria	Desulfobacterota	NA	NA	NA	NA	NA
ASV_1846	0	0	0	0	0	0	0	0	0	0	0	0	0	0.000881587	0	0	0	0	0	0	0	0	0	Bacteria	Firmicutes	Clostridia	Peptostreptococcales-Tissierellales	Peptostreptococcaceae	Intestinibacter	bartlettii
ASV_1847	0	0	0	0	0	0	0	0	0	0	0	0	0	0.000881587	0	0	0	0	0	0	0	0	0	Bacteria	Firmicutes	Clostridia	Lachnospirales	Lachnospiraceae	Anaerocolumna	NA
ASV_1848	0	0	0	0	0	0	0	0	0	0	0	0	0	0.000881587	0	0	0	0	0	0	0	0	0	Bacteria	Proteobacteria	Alphaproteobacteria	Defluviicoccales	NA	NA	NA
ASV_1849	0	0	0	0	0	0	0	0	0	0	0	0	0	0.000881587	0	0	0	0	0	0	0	0	0	Bacteria	Proteobacteria	Alphaproteobacteria	Rhizobiales	Rhizobiaceae	Allorhizobium-Neorhizobium-Pararhizobium-Rhizobium	NA
ASV_1850	0	0	0	0	0	0	0	0	0	0	0	0	0	0.000881587	0	0	0	0	0	0	0	0	0	Bacteria	Desulfobacterota	Desulfobulbia	Desulfobulbales	Desulfocapsaceae	Desulforhopalus	NA
ASV_1851	0	0	0	0	0	0	0	0	0	0	0	0	0	0.000881587	0	0	0	0	0	0	0	0	0	Bacteria	Firmicutes	Clostridia	Oscillospirales	Butyricicoccaceae	Butyricicoccus	NA
ASV_1852	0	0	0	0	0	0	0	0	0	0	0	0	0	0.000881587	0	0	0	0	0	0	0	0	0	Bacteria	Proteobacteria	Gammaproteobacteria	Burkholderiales	Nitrosomonadaceae	Ellin6067	NA
ASV_1853	0	0	0	0	0	0	0	0	0	0	0	0	0	0.000881587	0	0	0	0	0	0	0	0	0	Bacteria	NB1-j	NA	NA	NA	NA	NA
ASV_1854	0	0	0	0	0	0	0	0	0	0	0	0	0	0.000881587	0	0	0	0	0	0	0	0	0	Bacteria	Chloroflexi	JG30-KF-CM66	NA	NA	NA	NA
ASV_1855	0	0	0	0	0	0	0	0	0	0	0	0	0	0.000881587	0	0	0	0	0	0	0	0	0	Bacteria	Firmicutes	Bacilli	Lactobacillales	Streptococcaceae	Streptococcus	NA
ASV_1856	0	0	0	0	0	0	0	0	0	0	0	0	0	0.00056101	0	0.000456777	0	0	0	0	0	0	0	Bacteria	Firmicutes	Clostridia	Oscillospirales	Butyricicoccaceae	Butyricicoccus	NA
ASV_1857	0	0	0	0	0	0	0	0	0	0	0	0	0	0.000360649	0	0	0.000491159	0	0	0	0	0	0	Bacteria	Acidobacteriota	Thermoanaerobaculia	Thermoanaerobaculales	Thermoanaerobaculaceae	Subgroup 10	NA
ASV_1858	0	0	0	0	0	0	0	0	0	0	0	0	0	0	0.00094701	0	0	0	0	0	0	0	0	Bacteria	Proteobacteria	Gammaproteobacteria	HOC36	NA	NA	NA
ASV_1859	0	0	0	0	0	0	0	0	0	0	0	0	0	0	0.00094701	0	0	0	0	0	0	0	0	Bacteria	Proteobacteria	Gammaproteobacteria	Steroidobacterales	Woeseiaceae	Woeseia	NA
ASV_1860	0	0	0	0	0	0	0	0	0	0	0	0	0	0	0.00094701	0	0	0	0	0	0	0	0	Bacteria	NB1-j	NA	NA	NA	NA	NA
ASV_1861	0	0	0	0	0	0	0	0	0	0	0	0	0	0	0.00094701	0	0	0	0	0	0	0	0	Bacteria	Bacteroidota	Bacteroidia	Cytophagales	Cyclobacteriaceae	NA	NA
ASV_1862	0	0	0	0	0	0	0	0	0	0	0	0	0	0	0.00094701	0	0	0	0	0	0	0	0	Bacteria	Bacteroidota	Bacteroidia	Cytophagales	Cyclobacteriaceae	NA	NA
ASV_1863	0	0	0	0	0	0	0	0	0	0	0	0	0	0	0.00094701	0	0	0	0	0	0	0	0	Bacteria	Nitrospirota	Nitrospiria	Nitrospirales	Nitrospiraceae	Nitrospira	NA
ASV_1864	0	0	0	0	0	0	0	0	0	0	0	0	0	0	0.00094701	0	0	0	0	0	0	0	0	Bacteria	Acidobacteriota	Thermoanaerobaculia	Thermoanaerobaculales	Thermoanaerobaculaceae	Subgroup 23	NA
ASV_1865	0	0	0	0	0	0	0	0	0	0	0	0	0	0	0.00094701	0	0	0	0	0	0	0	0	Bacteria	Chloroflexi	JG30-KF-CM66	NA	NA	NA	NA
ASV_1866	0	0	0	0	0	0	0	0	0	0	0	0	0	0	0.00094701	0	0	0	0	0	0	0	0	Bacteria	Bacteroidota	Bacteroidia	Chitinophagales	Saprospiraceae	NA	NA
ASV_1867	0	0	0	0	0	0	0	0	0	0	0	0	0	0	0.00094701	0	0	0	0	0	0	0	0	Bacteria	Proteobacteria	Gammaproteobacteria	Nitrosococcales	Nitrosococcaceae	AqS1	NA
ASV_1868	0	0	0	0	0	0	0	0	0	0	0	0	0	0	0.000559597	0	0	0.000815809	0	0	0	0	0	Bacteria	Gemmatimonadota	BD2-11 terrestrial group	NA	NA	NA	NA
ASV_1869	0	0	0	0	0	0	0	0	0	0	0	0	0	0	0.000516551	0	0	0	0	0	0	0	0.000365992	Bacteria	Bacteroidota	Rhodothermia	Rhodothermales	Rhodothermaceae	NA	NA
ASV_1870	0	0	0	0	0	0	0	0	0	0	0	0	0	0	0.000430459	0	0.000453378	0	0	0	0	0	0	Bacteria	Proteobacteria	Gammaproteobacteria	NA	NA	NA	NA
ASV_1871	0	0	0	0	0	0	0	0	0	0	0	0	0	0	0	0.00125614	0	0	0	0	0	0	0	Bacteria	Firmicutes	Clostridia	Oscillospirales	[Eubacterium] coprostanoligenes group	NA	NA
ASV_1872	0	0	0	0	0	0	0	0	0	0	0	0	0	0	0	0.00125614	0	0	0	0	0	0	0	Bacteria	Firmicutes	Clostridia	Oscillospirales	Oscillospiraceae	Intestinimonas	NA
ASV_1873	0	0	0	0	0	0	0	0	0	0	0	0	0	0	0	0.000342583	0	0	0	0	0	0.000667919	0	Bacteria	Desulfobacterota	Desulfobulbia	Desulfobulbales	Desulfocapsaceae	NA	NA
ASV_1874	0	0	0	0	0	0	0	0	0	0	0	0	0	0	0	0	0.000831192	0	0	0	0	0	0	Bacteria	Patescibacteria	Parcubacteria	Candidatus Nomurabacteria	NA	NA	NA
ASV_1875	0	0	0	0	0	0	0	0	0	0	0	0	0	0	0	0	0.000831192	0	0	0	0	0	0	Bacteria	NB1-j	NA	NA	NA	NA	NA
ASV_1876	0	0	0	0	0	0	0	0	0	0	0	0	0	0	0	0	0.000831192	0	0	0	0	0	0	Bacteria	Bacteroidota	Bacteroidia	Bacteroidales	Bacteroidetes BD2-2	NA	NA
ASV_1877	0	0	0	0	0	0	0	0	0	0	0	0	0	0	0	0	0.000831192	0	0	0	0	0	0	Bacteria	Acidobacteriota	Subgroup 22	NA	NA	NA	NA
ASV_1878	0	0	0	0	0	0	0	0	0	0	0	0	0	0	0	0	0.000831192	0	0	0	0	0	0	Bacteria	Planctomycetota	Phycisphaerae	Phycisphaerales	Phycisphaeraceae	Urania-1B-19 marine sediment group	NA
ASV_1879	0	0	0	0	0	0	0	0	0	0	0	0	0	0	0	0	0.000831192	0	0	0	0	0	0	Bacteria	Proteobacteria	Gammaproteobacteria	Burkholderiales	Alcaligenaceae	Achromobacter	NA
ASV_1880	0	0	0	0	0	0	0	0	0	0	0	0	0	0	0	0	0.000831192	0	0	0	0	0	0	Bacteria	Firmicutes	Clostridia	Lachnospirales	Lachnospiraceae	NA	NA
ASV_1881	0	0	0	0	0	0	0	0	0	0	0	0	0	0	0	0	0.000831192	0	0	0	0	0	0	Bacteria	Actinobacteriota	Thermoleophilia	Solirubrobacterales	67-14	NA	NA
ASV_1882	0	0	0	0	0	0	0	0	0	0	0	0	0	0	0	0	0.000831192	0	0	0	0	0	0	Bacteria	Desulfobacterota	NA	NA	NA	NA	NA
ASV_1883	0	0	0	0	0	0	0	0	0	0	0	0	0	0	0	0	0.000831192	0	0	0	0	0	0	Bacteria	Proteobacteria	Alphaproteobacteria	Rhizobiales	Rhizobiaceae	Hoeflea	NA
ASV_1884	0	0	0	0	0	0	0	0	0	0	0	0	0	0	0	0	0.000831192	0	0	0	0	0	0	Bacteria	Planctomycetota	Phycisphaerae	Phycisphaerales	Phycisphaeraceae	Urania-1B-19 marine sediment group	NA
ASV_1885	0	0	0	0	0	0	0	0	0	0	0	0	0	0	0	0	0.000831192	0	0	0	0	0	0	Bacteria	NB1-j	NA	NA	NA	NA	NA
ASV_1886	0	0	0	0	0	0	0	0	0	0	0	0	0	0	0	0	0	0.0019942	0	0	0	0	0	Bacteria	Proteobacteria	Gammaproteobacteria	Burkholderiales	Comamonadaceae	NA	NA
ASV_1887	0	0	0	0	0	0	0	0	0	0	0	0	0	0	0	0	0	0.0019942	0	0	0	0	0	Bacteria	Bacteroidota	Bacteroidia	Bacteroidales	Muribaculaceae	NA	NA
ASV_1888	0	0	0	0	0	0	0	0	0	0	0	0	0	0	0	0	0	0.0019942	0	0	0	0	0	Bacteria	Firmicutes	Clostridia	Clostridia UCG-014	NA	NA	NA
ASV_1889	0	0	0	0	0	0	0	0	0	0	0	0	0	0	0	0	0	0.0019942	0	0	0	0	0	Bacteria	Bacteroidota	Bacteroidia	Bacteroidales	Muribaculaceae	NA	NA
ASV_1890	0	0	0	0	0	0	0	0	0	0	0	0	0	0	0	0	0	0.0019942	0	0	0	0	0	Bacteria	Myxococcota	Polyangia	Haliangiales	Haliangiaceae	Haliangium	NA
ASV_1891	0	0	0	0	0	0	0	0	0	0	0	0	0	0	0	0	0	0.0019942	0	0	0	0	0	Bacteria	Proteobacteria	Gammaproteobacteria	Steroidobacterales	Woeseiaceae	Woeseia	NA
ASV_1892	0	0	0	0	0	0	0	0	0	0	0	0	0	0	0	0	0	0	0	0.000883392	0	0	0	Bacteria	Myxococcota	Polyangia	Polyangiales	Sandaracinaceae	NA	NA
ASV_1893	0	0	0	0	0	0	0	0	0	0	0	0	0	0	0	0	0	0	0	0.000883392	0	0	0	Bacteria	NB1-j	NA	NA	NA	NA	NA
ASV_1894	0	0	0	0	0	0	0	0	0	0	0	0	0	0	0	0	0	0	0	0.000883392	0	0	0	Bacteria	Proteobacteria	Gammaproteobacteria	Vibrionales	Vibrionaceae	Vibrio	NA
ASV_1895	0	0	0	0	0	0	0	0	0	0	0	0	0	0	0	0	0	0	0	0.000883392	0	0	0	Bacteria	Actinobacteriota	Acidimicrobiia	Microtrichales	Ilumatobacteraceae	Ilumatobacter	NA
ASV_1896	0	0	0	0	0	0	0	0	0	0	0	0	0	0	0	0	0	0	0	0	0.00105774	0	0	Eukaryota	NA	NA	NA	NA	NA	NA
ASV_1897	0	0	0	0	0	0	0	0	0	0	0	0	0	0	0	0	0	0	0	0	0.00105774	0	0	Eukaryota	NA	NA	NA	NA	NA	NA
ASV_1898	0	0	0	0	0	0	0	0	0	0	0	0	0	0	0	0	0	0	0	0	0.00105774	0	0	Bacteria	Cyanobacteria	Cyanobacteriia	Chloroplast	NA	NA	NA
ASV_1899	0	0	0	0	0	0	0	0	0	0	0	0	0	0	0	0	0	0	0	0	0	0.000918389	0	Bacteria	Proteobacteria	Gammaproteobacteria	Cellvibrionales	Cellvibrionaceae	NA	NA
ASV_1900	0	0	0	0	0	0	0	0	0	0	0	0	0	0	0	0	0	0	0	0	0	0.000918389	0	Bacteria	Acidobacteriota	Vicinamibacteria	Subgroup 17	NA	NA	NA
ASV_1901	0	0	0	0	0	0	0	0	0	0	0	0	0	0	0	0	0	0	0	0	0	0.000918389	0	Bacteria	Bacteroidota	Bacteroidia	Chitinophagales	Saprospiraceae	NA	NA
ASV_1902	0	0	0	0	0	0	0	0	0	0	0	0	0	0	0	0	0	0	0	0	0	0.000918389	0	Bacteria	NB1-j	NA	NA	NA	NA	NA
ASV_1903	0	0	0	0	0	0	0	0	0	0	0	0	0	0	0	0	0	0	0	0	0	0.000918389	0	Bacteria	Acidobacteriota	Thermoanaerobaculia	Thermoanaerobaculales	Thermoanaerobaculaceae	Subgroup 23	NA
ASV_1904	0	0	0	0	0	0	0	0	0	0	0	0	0	0	0	0	0	0	0	0	0	0.000918389	0	Bacteria	Bacteroidota	Bacteroidia	Flavobacteriales	Cryomorphaceae	NA	NA
ASV_1905	0	0	0	0	0	0	0	0	0	0	0	0	0	0	0	0	0	0	0	0	0	0.000918389	0	Bacteria	Actinobacteriota	Acidimicrobiia	Microtrichales	Ilumatobacteraceae	Ilumatobacter	NA
ASV_1906	0	0	0	0	0	0	0	0	0	0	0	0	0	0	0	0	0	0	0	0	0	0.000918389	0	Bacteria	Acidobacteriota	Vicinamibacteria	Subgroup 9	NA	NA	NA
ASV_1907	0	0	0	0	0	0	0	0	0	0	0	0	0	0	0	0	0	0	0	0	0	0.000918389	0	Bacteria	Latescibacterota	NA	NA	NA	NA	NA
ASV_1908	0	0	0	0	0	0	0	0	0	0	0	0	0	0	0	0	0	0	0	0	0	0.000918389	0	Bacteria	Proteobacteria	Gammaproteobacteria	Oceanospirillales	Nitrincolaceae	Motiliproteus	NA
ASV_1909	0	0	0	0	0	0	0	0	0	0	0	0	0	0	0	0	0	0	0	0	0	0.000918389	0	Bacteria	Bdellovibrionota	Oligoflexia	Oligoflexales	NA	NA	NA
ASV_1910	0	0	0	0	0	0	0	0	0	0	0	0	0	0	0	0	0	0	0	0	0	0.000918389	0	Bacteria	Acidobacteriota	Thermoanaerobaculia	Thermoanaerobaculales	Thermoanaerobaculaceae	Subgroup 10	NA
ASV_1911	0	0	0	0	0	0	0	0	0	0	0	0	0	0	0	0	0	0	0	0	0	0.000500939	0.000365992	Bacteria	Bdellovibrionota	Oligoflexia	Oligoflexales	NA	NA	NA
ASV_1912	0	0	0	0	0	0	0	0	0	0	0	0	0	0	0	0	0	0	0	0	0	0	0.000805182	Bacteria	Acidobacteriota	Subgroup 22	NA	NA	NA	NA
ASV_1913	0	0	0	0	0	0	0	0	0	0	0	0	0	0	0	0	0	0	0	0	0	0	0.000805182	Bacteria	Proteobacteria	Gammaproteobacteria	Alteromonadales	Moritellaceae	Moritella	NA
ASV_1914	0	0	0	0	0	0	0	0	0	0	0	0	0	0	0	0	0	0	0	0	0	0	0.000805182	Bacteria	Proteobacteria	Gammaproteobacteria	Alteromonadales	Moritellaceae	Moritella	NA
ASV_1915	0	0	0	0	0	0	0	0	0	0	0	0	0	0	0	0	0	0	0	0	0	0	0.000805182	Bacteria	Proteobacteria	Gammaproteobacteria	Gammaproteobacteria Incertae Sedis	Unknown Family	NA	NA
ASV_1916	0	0	0	0	0	0	0	0	0	0	0	0	0	0	0	0	0	0	0	0	0	0	0.000805182	Bacteria	Dadabacteria	Dadabacteriia	Dadabacteriales	NA	NA	NA
ASV_1917	0	0	0	0	0	0	0	0	0	0	0	0	0	0	0	0	0	0	0	0	0	0	0.000805182	Bacteria	Deinococcota	Deinococci	Deinococcales	Trueperaceae	Truepera	NA
ASV_1918	0	0	0	0	0	0.000570265	0	0	0	0	0	0	0	0	0	0	0	0	0	0	0	0	0	Bacteria	Proteobacteria	Gammaproteobacteria	Vibrionales	Vibrionaceae	Vibrio	NA
ASV_1919	0	0	0	0	0	0.000570265	0	0	0	0	0	0	0	0	0	0	0	0	0	0	0	0	0	Bacteria	Myxococcota	Polyangia	Polyangiales	Sandaracinaceae	NA	NA
ASV_1920	0	0	0	0	0	0.000407332	0	0	0	0	0	0	0	0	0	0	0.000226689	0	0	0	0	0	0	Bacteria	Proteobacteria	Gammaproteobacteria	Cellvibrionales	BD2-7	NA	NA
ASV_1921	0	0	0	0	0	0	0	0.000310058	0	0	0	0	0	0.000440793	0	0	0	0	0	0	0	0	0	Bacteria	Bacteroidota	Bacteroidia	Bacteroidales	Marinifilaceae	Marinifilum	NA
ASV_1922	0	0	0	0	0	0	0	0	0.000634249	0	0	0	0	0	0	0	0	0	0	0	0	0	0	Bacteria	Bacteroidota	Bacteroidia	Bacteroidales	Marinifilaceae	NA	NA
ASV_1923	0	0.000417493	0	0	0	0	0	0	0.000271821	0	0	0	0	0	0	0	0	0	0	0	0	0	0	Bacteria	Bacteroidota	Bacteroidia	Flavobacteriales	Crocinitomicaceae	Fluviicola	NA
ASV_1924	0	0	0	0	0.000608184	0	0	0	0	0	0	0	0	0	0	0	0	0	0	0	0	0	0	Bacteria	Bacteroidota	Bacteroidia	Flavobacteriales	Flavobacteriaceae	Dokdonia	NA
ASV_1925	0	0	0	0	0	0	0	0	0	0	0.00086648	0	0	0	0	0	0	0	0	0	0	0	0	Bacteria	Methylomirabilota	Methylomirabilia	Rokubacteriales	NA	NA	NA
ASV_1926	0	0	0	0	0	0	0	0	0	0	0.00086648	0	0	0	0	0	0	0	0	0	0	0	0	Bacteria	Firmicutes	Clostridia	Oscillospirales	Oscillospiraceae	NA	NA
ASV_1927	0	0	0	0	0	0	0	0	0	0	0.00086648	0	0	0	0	0	0	0	0	0	0	0	0	Bacteria	Desulfobacterota	Desulfovibrionia	Desulfovibrionales	Desulfovibrionaceae	NA	NA
ASV_1928	0	0	0	0	0	0	0	0	0	0	0.00086648	0	0	0	0	0	0	0	0	0	0	0	0	Bacteria	Firmicutes	Bacilli	Lactobacillales	Lactobacillaceae	Lactobacillus	NA
ASV_1929	0	0	0	0	0	0	0	0	0	0	0.00086648	0	0	0	0	0	0	0	0	0	0	0	0	Bacteria	Gemmatimonadota	Gemmatimonadetes	Gemmatimonadales	Gemmatimonadaceae	NA	NA
ASV_1930	0	0	0	0	0	0	0	0	0	0	0.00086648	0	0	0	0	0	0	0	0	0	0	0	0	Bacteria	Desulfobacterota	Desulfobulbia	Desulfobulbales	Desulfobulbaceae	NA	NA
ASV_1931	0	0	0	0	0	0	0	0	0	0	0.000330087	0	0	0.000280505	0	0	0	0.000543872	0	0	0	0	0	Bacteria	Deferribacterota	Deferribacteres	Deferribacterales	Deferribacteraceae	Mucispirillum	NA
ASV_1932	0	0	0	0	0	0	0	0	0	0	0.000288827	0	0	0	0	0	0	0	0.00153829	0	0	0	0	Bacteria	Firmicutes	Clostridia	Peptostreptococcales-Tissierellales	Anaerovoracaceae	[Eubacterium] brachy group	NA
ASV_1933	0	0	0	0	0	0	0	0	0	0	0.000288827	0	0	0	0	0	0	0.00126904	0	0	0	0	0	Bacteria	Firmicutes	Clostridia	Oscillospirales	Oscillospiraceae	Colidextribacter	NA
ASV_1934	0	0	0	0	0	0	0	0	0	0	0.000165044	0	0	0	0	0	0	0	0	0	0	0.000709664	0	Bacteria	Bacteroidota	Bacteroidia	Cytophagales	Cyclobacteriaceae	NA	NA
ASV_1935	0	0	0	0	0	0	0	0	0	0	0	0.001211	0	0	0	0	0	0	0	0	0	0	0	Bacteria	Bacteroidota	Bacteroidia	Bacteroidales	Porphyromonadaceae	Porphyromonas	NA
ASV_1936	0	0	0	0	0	0	0	0	0	0	0	0	0.00071504	0	0	0	0	0	0	0	0	0	0	Bacteria	Proteobacteria	Alphaproteobacteria	Rhizobiales	Methyloligellaceae	NA	NA
ASV_1937	0	0	0	0	0	0	0	0	0	0	0	0	0.00071504	0	0	0	0	0	0	0	0	0	0	Bacteria	Myxococcota	bacteriap25	NA	NA	NA	NA
ASV_1938	0	0	0	0	0	0	0	0	0	0	0	0	0.00071504	0	0	0	0	0	0	0	0	0	0	Bacteria	Actinobacteriota	MB-A2-108	NA	NA	NA	NA
ASV_1939	0	0	0	0	0	0	0	0	0	0	0	0	0.00071504	0	0	0	0	0	0	0	0	0	0	Bacteria	Patescibacteria	Saccharimonadia	Saccharimonadales	Saccharimonadaceae	Candidatus Saccharimonas	NA
ASV_1940	0	0	0	0	0	0	0	0	0	0	0	0	0	0.000841515	0	0	0	0	0	0	0	0	0	Bacteria	Actinobacteriota	Actinobacteria	Frankiales	Sporichthyaceae	NA	NA
ASV_1941	0	0	0	0	0	0	0	0	0	0	0	0	0	0.000841515	0	0	0	0	0	0	0	0	0	Bacteria	Desulfobacterota	Desulfovibrionia	Desulfovibrionales	Desulfovibrionaceae	Desulfovibrio	NA
ASV_1942	0	0	0	0	0	0	0	0	0	0	0	0	0	0.000841515	0	0	0	0	0	0	0	0	0	Bacteria	Acidobacteriota	Thermoanaerobaculia	Thermoanaerobaculales	Thermoanaerobaculaceae	Subgroup 10	NA
ASV_1943	0	0	0	0	0	0	0	0	0	0	0	0	0	0.000841515	0	0	0	0	0	0	0	0	0	Bacteria	NB1-j	NA	NA	NA	NA	NA
ASV_1944	0	0	0	0	0	0	0	0	0	0	0	0	0	0.000841515	0	0	0	0	0	0	0	0	0	Bacteria	Chloroflexi	Anaerolineae	SBR1031	A4b	NA	NA
ASV_1945	0	0	0	0	0	0	0	0	0	0	0	0	0	0.000841515	0	0	0	0	0	0	0	0	0	Bacteria	Proteobacteria	Alphaproteobacteria	NA	NA	NA	NA
ASV_1946	0	0	0	0	0	0	0	0	0	0	0	0	0	0.000841515	0	0	0	0	0	0	0	0	0	Bacteria	Actinobacteriota	Acidimicrobiia	Microtrichales	Microtrichaceae	Sva0996 marine group	NA
ASV_1947	0	0	0	0	0	0	0	0	0	0	0	0	0	0.000841515	0	0	0	0	0	0	0	0	0	Bacteria	Actinobacteriota	MB-A2-108	NA	NA	NA	NA
ASV_1948	0	0	0	0	0	0	0	0	0	0	0	0	0	0.000841515	0	0	0	0	0	0	0	0	0	Bacteria	Proteobacteria	Gammaproteobacteria	Alteromonadales	Moritellaceae	Moritella	NA
ASV_1949	0	0	0	0	0	0	0	0	0	0	0	0	0	0.000841515	0	0	0	0	0	0	0	0	0	Bacteria	Proteobacteria	Alphaproteobacteria	Defluviicoccales	NA	NA	NA
ASV_1950	0	0	0	0	0	0	0	0	0	0	0	0	0	0.000841515	0	0	0	0	0	0	0	0	0	Bacteria	Firmicutes	Bacilli	Erysipelotrichales	Erysipelotrichaceae	Solobacterium	moorei
ASV_1951	0	0	0	0	0	0	0	0	0	0	0	0	0	0.000841515	0	0	0	0	0	0	0	0	0	Bacteria	Firmicutes	Bacilli	Staphylococcales	Staphylococcaceae	Staphylococcus	NA
ASV_1952	0	0	0	0	0	0	0	0	0	0	0	0	0	0.000841515	0	0	0	0	0	0	0	0	0	Bacteria	Proteobacteria	Gammaproteobacteria	Oceanospirillales	Saccharospirillaceae	Reinekea	NA
ASV_1953	0	0	0	0	0	0	0	0	0	0	0	0	0	0.000841515	0	0	0	0	0	0	0	0	0	Bacteria	Chloroflexi	Dehalococcoidia	SAR202 clade	NA	NA	NA
ASV_1954	0	0	0	0	0	0	0	0	0	0	0	0	0	0.000841515	0	0	0	0	0	0	0	0	0	Bacteria	Proteobacteria	Alphaproteobacteria	Rhodobacterales	Rhodobacteraceae	Limibaculum	NA
ASV_1955	0	0	0	0	0	0	0	0	0	0	0	0	0	0.000320577	0.000559597	0	0	0	0	0	0	0	0	Bacteria	NB1-j	NA	NA	NA	NA	NA
ASV_1956	0	0	0	0	0	0	0	0	0	0	0	0	0	0	0.000903965	0	0	0	0	0	0	0	0	Bacteria	Desulfobacterota	Desulfobulbia	Desulfobulbales	Desulfobulbaceae	NA	NA
ASV_1957	0	0	0	0	0	0	0	0	0	0	0	0	0	0	0.000903965	0	0	0	0	0	0	0	0	Bacteria	Bacteroidota	Bacteroidia	Bacteroidales	Prevotellaceae	Prevotella	NA
ASV_1958	0	0	0	0	0	0	0	0	0	0	0	0	0	0	0.000903965	0	0	0	0	0	0	0	0	Bacteria	NB1-j	NA	NA	NA	NA	NA
ASV_1959	0	0	0	0	0	0	0	0	0	0	0	0	0	0	0.000903965	0	0	0	0	0	0	0	0	Bacteria	Chloroflexi	OLB14	NA	NA	NA	NA
ASV_1960	0	0	0	0	0	0	0	0	0	0	0	0	0	0	0.000903965	0	0	0	0	0	0	0	0	Bacteria	Acidobacteriota	Subgroup 22	NA	NA	NA	NA
ASV_1961	0	0	0	0	0	0	0	0	0	0	0	0	0	0	0.000903965	0	0	0	0	0	0	0	0	Bacteria	NB1-j	NA	NA	NA	NA	NA
ASV_1962	0	0	0	0	0	0	0	0	0	0	0	0	0	0	0.000903965	0	0	0	0	0	0	0	0	Bacteria	Planctomycetota	Phycisphaerae	Phycisphaerales	Phycisphaeraceae	Urania-1B-19 marine sediment group	NA
ASV_1963	0	0	0	0	0	0	0	0	0	0	0	0	0	0	0.000602643	0	0	0	0	0	0	0	0.000256194	Bacteria	Bacteroidota	Bacteroidia	Flavobacteriales	Flavobacteriaceae	Lutibacter	NA
ASV_1964	0	0	0	0	0	0	0	0	0	0	0	0	0	0	0	0.00119904	0	0	0	0	0	0	0	Bacteria	Firmicutes	Clostridia	Lachnospirales	Lachnospiraceae	Eisenbergiella	NA
ASV_1965	0	0	0	0	0	0	0	0	0	0	0	0	0	0	0	0.000456777	0	0.00117839	0	0	0	0	0	Bacteria	Bacteroidota	Bacteroidia	Bacteroidales	Rikenellaceae	Alistipes	NA
ASV_1966	0	0	0	0	0	0	0	0	0	0	0	0	0	0	0	0	0.000793411	0	0	0	0	0	0	Bacteria	NB1-j	NA	NA	NA	NA	NA
ASV_1967	0	0	0	0	0	0	0	0	0	0	0	0	0	0	0	0	0.000793411	0	0	0	0	0	0	Bacteria	Desulfobacterota	Desulfobulbia	Desulfobulbales	Desulfobulbaceae	NA	NA
ASV_1968	0	0	0	0	0	0	0	0	0	0	0	0	0	0	0	0	0.000793411	0	0	0	0	0	0	Bacteria	Proteobacteria	Gammaproteobacteria	Pseudomonadales	Pseudomonadaceae	Pseudomonas	NA
ASV_1969	0	0	0	0	0	0	0	0	0	0	0	0	0	0	0	0	0.000793411	0	0	0	0	0	0	Bacteria	Bdellovibrionota	Oligoflexia	0319-6G20	NA	NA	NA
ASV_1970	0	0	0	0	0	0	0	0	0	0	0	0	0	0	0	0	0.000793411	0	0	0	0	0	0	Bacteria	Bacteroidota	Bacteroidia	Bacteroidales	Prevotellaceae	Prevotella	NA
ASV_1971	0	0	0	0	0	0	0	0	0	0	0	0	0	0	0	0	0.000793411	0	0	0	0	0	0	Bacteria	MBNT15	NA	NA	NA	NA	NA
ASV_1972	0	0	0	0	0	0	0	0	0	0	0	0	0	0	0	0	0.000793411	0	0	0	0	0	0	Bacteria	Latescibacterota	NA	NA	NA	NA	NA
ASV_1973	0	0	0	0	0	0	0	0	0	0	0	0	0	0	0	0	0.000793411	0	0	0	0	0	0	Bacteria	Bacteroidota	Bacteroidia	Chitinophagales	Saprospiraceae	NA	NA
ASV_1974	0	0	0	0	0	0	0	0	0	0	0	0	0	0	0	0	0.000793411	0	0	0	0	0	0	Bacteria	Acidobacteriota	Thermoanaerobaculia	Thermoanaerobaculales	Thermoanaerobaculaceae	Subgroup 10	NA
ASV_1975	0	0	0	0	0	0	0	0	0	0	0	0	0	0	0	0	0.000793411	0	0	0	0	0	0	Bacteria	SAR324 clade(Marine group B)	NA	NA	NA	NA	NA
ASV_1976	0	0	0	0	0	0	0	0	0	0	0	0	0	0	0	0	0.000793411	0	0	0	0	0	0	Bacteria	Proteobacteria	Gammaproteobacteria	Ectothiorhodospirales	Thioalkalispiraceae	Thioalkalispira-Sulfurivermis	NA
ASV_1977	0	0	0	0	0	0	0	0	0	0	0	0	0	0	0	0	0.000793411	0	0	0	0	0	0	Bacteria	Proteobacteria	Gammaproteobacteria	Coxiellales	Coxiellaceae	Coxiella	NA
ASV_1978	0	0	0	0	0	0	0	0	0	0	0	0	0	0	0	0	0.000793411	0	0	0	0	0	0	Bacteria	Acidobacteriota	Thermoanaerobaculia	Thermoanaerobaculales	Thermoanaerobaculaceae	Subgroup 10	NA
ASV_1979	0	0	0	0	0	0	0	0	0	0	0	0	0	0	0	0	0.000793411	0	0	0	0	0	0	Bacteria	Proteobacteria	Gammaproteobacteria	Oceanospirillales	Nitrincolaceae	Motiliproteus	NA
ASV_1980	0	0	0	0	0	0	0	0	0	0	0	0	0	0	0	0	0.000793411	0	0	0	0	0	0	Bacteria	Desulfobacterota	Desulfobacteria	Desulfobacterales	Desulfosarcinaceae	Sva0081 sediment group	NA
ASV_1981	0	0	0	0	0	0	0	0	0	0	0	0	0	0	0	0	0.000793411	0	0	0	0	0	0	Bacteria	Proteobacteria	Alphaproteobacteria	Rickettsiales	Mitochondria	NA	NA
ASV_1982	0	0	0	0	0	0	0	0	0	0	0	0	0	0	0	0	0.000793411	0	0	0	0	0	0	Bacteria	Nitrospirota	4-29-1	NA	NA	NA	NA
ASV_1983	0	0	0	0	0	0	0	0	0	0	0	0	0	0	0	0	0.000491159	0	0	0.000321234	0	0	0	Bacteria	Chloroflexi	Anaerolineae	Caldilineales	Caldilineaceae	NA	NA
ASV_1984	0	0	0	0	0	0	0	0	0	0	0	0	0	0	0	0	0	0.00190355	0	0	0	0	0	Bacteria	Firmicutes	Clostridia	Clostridia UCG-014	NA	NA	NA
ASV_1985	0	0	0	0	0	0	0	0	0	0	0	0	0	0	0	0	0	0	0	0.000843238	0	0	0	Bacteria	Bacteroidota	Rhodothermia	Rhodothermales	Rhodothermaceae	NA	NA
ASV_1986	0	0	0	0	0	0	0	0	0	0	0	0	0	0	0	0	0	0	0	0	0.00100966	0	0	Bacteria	Acidobacteriota	Thermoanaerobaculia	Thermoanaerobaculales	Thermoanaerobaculaceae	Subgroup 10	NA
ASV_1987	0	0	0	0	0	0	0	0	0	0	0	0	0	0	0	0	0	0	0	0	0.00100966	0	0	Bacteria	Desulfobacterota	Desulfobacteria	Desulfobacterales	Desulfosarcinaceae	Sva0081 sediment group	NA
ASV_1988	0	0	0	0	0	0	0	0	0	0	0	0	0	0	0	0	0	0	0	0	0	0.000876644	0	Bacteria	Acidobacteriota	Acidobacteriae	PAUC26f	NA	NA	NA
ASV_1989	0	0	0	0	0	0	0	0	0	0	0	0	0	0	0	0	0	0	0	0	0	0.000876644	0	Bacteria	Gemmatimonadota	PAUC43f marine benthic group	NA	NA	NA	NA
ASV_1990	0	0	0	0	0	0	0	0	0	0	0	0	0	0	0	0	0	0	0	0	0	0.000876644	0	Bacteria	Proteobacteria	Gammaproteobacteria	Gammaproteobacteria Incertae Sedis	Unknown Family	NA	NA
ASV_1991	0	0	0	0	0	0	0	0	0	0	0	0	0	0	0	0	0	0	0	0	0	0.000876644	0	Bacteria	Desulfobacterota	Desulfobacteria	Desulfobacterales	Desulfosarcinaceae	Sva0081 sediment group	NA
ASV_1992	0	0	0	0	0	0	0	0	0	0	0	0	0	0	0	0	0	0	0	0	0	0.000876644	0	Bacteria	Nitrospirota	Thermodesulfovibrionia	NA	NA	NA	NA
ASV_1993	0	0	0	0	0	0	0	0	0	0	0	0	0	0	0	0	0	0	0	0	0	0.000876644	0	Bacteria	Acidobacteriota	Subgroup 22	NA	NA	NA	NA
ASV_1994	0	0	0	0	0	0	0	0	0	0	0	0	0	0	0	0	0	0	0	0	0	0.000876644	0	Bacteria	Desulfobacterota	Desulfobulbia	Desulfobulbales	Desulfobulbaceae	NA	NA
ASV_1995	0	0	0	0	0	0	0	0	0	0	0	0	0	0	0	0	0	0	0	0	0	0.000876644	0	Bacteria	Acidobacteriota	Subgroup 26	NA	NA	NA	NA
ASV_1996	0	0	0	0	0	0	0	0	0	0	0	0	0	0	0	0	0	0	0	0	0	0.000876644	0	Bacteria	Desulfobacterota	NA	NA	NA	NA	NA
ASV_1997	0	0	0	0	0	0	0	0	0	0	0	0	0	0	0	0	0	0	0	0	0	0	0.000768583	Bacteria	Desulfobacterota	Desulfobulbia	Desulfobulbales	Desulfobulbaceae	NA	NA
ASV_1998	0	0	0	0	0	0	0	0	0	0	0	0	0	0	0	0	0	0	0	0	0	0	0.000768583	Bacteria	Chloroflexi	Anaerolineae	Ardenticatenales	NA	NA	NA
[truncated: 3,761 more rows]
